# Supplementary material for: The hereditary spastic paraplegia type 21 (SPG21) protein is a RAB7A effector that promotes noncanonical mTORC1-catalyzed TFEB phosphorylation and cytoplasmic retention
Source: Mol Biol Cell. 2025 Sep 12;36(10):ar123. doi: 10.1091/mbc.E25-07-0346 (PMC12483374; doi:10.1091/mbc.E25-07-0346)
Supplement: Supplementary file 2 [file mbc-36-ar123-s002.xlsx]

## Sheet: Description
Supplemental Table 1
Main tab
	Table of RNA-Seq results sorted by "Log2FoldChange" (SPG21KD/WT) value from greatest to least
	Gene names highlighted in magenta represent up-regulated TFEB-related genes that classified as vacuole or lysosome by GO CC analysis
	Gene names highlighted in blue represent up-regulated TFEB-related genes that did not fall into the vacuole or lysosome classification by GO CC analysis
	For up regulation, the cutoff was greater than 1.05 fold increase and less than 0.05 adjusted p-value
TFEB list tab
	List of TFEB-related genes
	List generated by combining the 799 genes reported in the Harmonizone TFEB target list (https://maayanlab.cloud/Harmonizome/gene_set/TFEB/CHEA+Transcription+Factor+Targets)
	with the 298 genes reported in TableS3 of Sardiello et al., 2009, and the 3,970 unique genes listed in the TFEB_HeLa CHIP-seq dataset (https://tfeb.tigem.it/ChIP-seq_Palmieri_HMG.xlsx).
	The three lists were combined together and duplicates removed to get a final total of 4,223 genes reported to be regulated by TFEB

## Sheet: Main
gene	SYMBOL	ALIAS	UNIPROT	ENTREZID	baseMean	log2FoldChange	lfcSE	pvalue	padj	low_count_filtered	outlier	normcounts_ SPG21_siRNA_1	normcounts_ SPG21_siRNA_2	normcounts_ SPG21_siRNA_3	normcounts_ SPG21_siRNA_4	normcounts_ Ctrl_siRNA_1	normcounts_ Ctrl_siRNA_2	normcounts_ Ctrl_siRNA_3	normcounts_ Ctrl_siRNA_4
ENSG00000152583	SPARCL1	MAST 9	A0A024RDE1	8404	41.6007	2.78121	0.321877	2.68757e-21	6.35702e-20	FALSE	FALSE	84.0007	94.3913	56.9587	61.6541	4.70644	10.2177	8.71962	12.1571
ENSG00000233695	ENSG00000233695				141.728	2.20684	0.159786	9.06933e-46	6.96e-44	FALSE	FALSE	204.582	218.653	287.325	230.052	52.5553	38.8274	49.1469	52.6806
ENSG00000181444	ZNF467	EZI	C9JAX3	168544	10.3645	2.14761	0.648744	1.99342e-07	1.26825e-06	FALSE	FALSE	21.6776	17.9224	13.9232	21.1648	1.56881	1.02177	1.58538	4.05236
ENSG00000165617	DACT1	DAPPER	Q9NYF0	51339	15.1886	1.95373	0.46714	3.01248e-08	2.14767e-07	FALSE	FALSE	25.7421	26.2862	27.8465	23.9255	6.27526	1.02177	5.54885	4.86283
ENSG00000169583	CLIC3	CLIC3	O95833	9022	94.3967	1.85445	0.182449	1.7412e-26	5.47637e-25	FALSE	FALSE	149.033	129.041	150.624	170.239	30.5919	36.7838	49.1469	39.7131
ENSG00000173918	C1QTNF1	CTRP1	Q9BXJ1	114897	240.104	1.85145	0.167356	1.21259e-30	4.71573e-29	FALSE	FALSE	350.906	291.538	493.642	385.568	90.2069	72.5459	118.904	117.518
ENSG00000049192	ADAMTS6	ADAM-TS 6	Q5IR90	11174	363.209	1.8066	0.0999644	4.04525e-75	7.76103e-73	FALSE	FALSE	522.972	531.698	624.014	591.695	158.45	133.852	173.6	169.388
ENSG00000137872	SEMA6D	SEMA6D	Q8NFY4	80031	202.524	1.75174	0.118959	3.33115e-51	3.07588e-49	FALSE	FALSE	337.357	302.291	330.361	288.026	100.404	83.7854	87.1962	90.7728
ENSG00000188263	IL17REL	IL17REL	Q6ZVW7	400935	18.3715	1.6683	0.440715	1.90463e-07	1.21445e-06	FALSE	FALSE	36.5809	33.4552	31.6437	18.4042	6.27526	6.13064	4.75615	9.72565
ENSG00000205809	KLRC2	CD159c	P26717	3822	8.75808	1.61263	0.7616	7.4602e-06	3.7898e-05	FALSE	FALSE	21.6776	10.7534	12.6575	16.5638	0.784407	2.04355	3.96346	1.62094
ENSG00000137868	STRA6	MCOPCB8	B3KPB8	64220	196.21	1.60459	0.127606	2.12435e-38	1.19873e-36	FALSE	FALSE	276.389	265.252	346.815	301.829	87.8536	87.8725	97.5012	106.172
ENSG00000184925	LCN12	LCN12	Q6JVE5	286256	84.2705	1.5903	0.17901	3.91797e-21	9.1421e-20	FALSE	FALSE	121.936	133.821	139.232	118.707	38.436	38.8274	48.3542	34.8503
ENSG00000157551	KCNJ15	IRKK	Q99712	3772	64.2663	1.57645	0.21184	5.16161e-16	8.5206e-15	FALSE	FALSE	93.4846	93.1965	113.917	92.9412	36.0827	24.5225	35.6712	24.3141
ENSG00000270923	TAS2R6P	PS3		448990	13.7316	1.57217	0.557058	2.9254e-06	1.58646e-05	FALSE	FALSE	14.9033	26.2862	34.1752	15.6436	5.49085	6.13064	3.17077	4.05236
ENSG00000128965	CHAC1	CHAC1	Q9BUX1	79094	293.64	1.56503	0.111381	5.67936e-47	4.43735e-45	FALSE	FALSE	497.23	384.734	431.621	450.903	151.391	164.505	123.66	145.074
ENSG00000196159	FAT4	CDHF14	B3KU84	79633	322.966	1.56007	0.0903046	5.6165e-69	9.32501e-67	FALSE	FALSE	478.262	506.607	465.796	486.791	164.726	151.222	160.124	170.199
ENSG00000111341	MGP	GIG36	A0A024RAX0	4256	17.7336	1.49079	0.436532	7.96373e-07	4.66451e-06	FALSE	FALSE	21.6776	31.0655	27.8465	32.2073	6.27526	5.10886	6.34154	11.3466
ENSG00000137474	MYO7A	DFNA11	Q13402	4647	38.4876	1.48525	0.293921	1.34325e-09	1.1232e-08	FALSE	FALSE	54.194	60.9362	68.3505	51.5317	10.9817	26.5661	14.2685	21.0722
ENSG00000139269	INHBE	INHBE	P58166	83729	14.8501	1.48399	0.531194	3.91139e-06	2.07363e-05	FALSE	FALSE	21.6776	14.3379	32.9095	27.6063	3.13763	7.15241	7.92692	4.05236
ENSG00000184489	PTP4A3	PRL-3	O75365	11156	96.3107	1.41135	0.182672	5.70705e-17	1.01696e-15	FALSE	FALSE	126.001	129.041	135.435	177.6	42.358	55.1757	57.8665	47.0073
ENSG00000274897	ENSG00000274897				67.9191	1.35744	0.210619	5.0047e-13	6.16378e-12	FALSE	FALSE	94.8395	112.314	92.3997	99.3827	36.8671	45.9798	37.2565	24.3141
ENSG00000275601	ENSG00000275601				15.3418	1.35474	0.494581	6.12478e-06	3.15221e-05	FALSE	FALSE	21.6776	22.7017	31.6437	21.1648	3.13763	7.15241	6.34154	8.91518
ENSG00000227039	ITGB2-AS1	ITGB2-AS1		100505746	18.0496	1.32992	0.438156	3.12992e-06	1.68942e-05	FALSE	FALSE	27.097	26.2862	32.9095	25.7659	3.92204	9.19595	10.305	8.91518
ENSG00000232810	TNF	DIF	P01375	7124	37.77	1.31979	0.294972	2.15473e-08	1.56721e-07	FALSE	FALSE	51.4843	40.6241	68.3505	64.4147	18.0414	22.479	22.9881	13.778
ENSG00000006025	OSBPL7	ORP7	Q8WXP9	114881	438.457	1.29141	0.082526	2.17439e-57	2.57159e-55	FALSE	FALSE	600.198	575.907	654.392	668.992	244.735	244.204	265.552	253.677
ENSG00000117009	KMO	dJ317G22.1	A8K693	8564	55.1464	1.28841	0.234497	1.46951e-10	1.37305e-09	FALSE	FALSE	81.291	96.781	73.4135	71.7764	26.6699	21.4572	32.5004	37.2817
ENSG00000169432	SCN9A	ETHA	Q15858	6335	111.985	1.26371	0.20214	1.71642e-12	1.99042e-11	FALSE	FALSE	186.969	179.224	112.652	169.319	64.3214	42.9145	60.2446	80.2366
ENSG00000197506	SLC28A3	CNT3	Q9HAS3	64078	11.5585	1.25545	0.587445	2.6729e-05	0.000124167	FALSE	FALSE	23.0324	13.1431	22.7835	15.6436	3.13763	5.10886	4.75615	4.86283
ENSG00000142303	ADAMTS10	ADAM-TS10	Q6ZN14	81794	311.712	1.25352	0.109261	1.03033e-32	4.40365e-31	FALSE	FALSE	463.358	381.15	479.719	447.222	207.084	154.288	171.222	189.65
ENSG00000205221	VIT	VIT1	Q6UXI7	5212	215.932	1.24667	0.107069	1.40705e-33	6.31051e-32	FALSE	FALSE	298.067	299.902	307.577	318.393	130.212	117.504	122.075	133.728
ENSG00000255182	ENSG00000255182				234.315	1.23954	0.11581	5.41394e-29	1.99749e-27	FALSE	FALSE	360.39	302.291	368.333	299.068	143.547	119.547	139.514	141.832
ENSG00000165434	PGM2L1	BM32A	Q6PCE3	283209	3125.09	1.21793	0.0440771	2.90745e-170	2.64226e-167	FALSE	FALSE	4224.42	4430.42	4589.61	4262.41	1820.61	1865.76	1991.24	1816.27
ENSG00000182578	CSF1R	BANDDOS	P07333	1436	199.78	1.20861	0.138391	1.24845e-20	2.81055e-19	FALSE	FALSE	276.389	240.16	303.78	307.35	113.739	124.656	91.9523	140.211
ENSG00000179954	SSC5D	S5D-SRCRB	A1L4H1	284297	209.166	1.19828	0.126092	1.05371e-23	2.84731e-22	FALSE	FALSE	279.099	244.94	326.563	325.754	112.955	122.613	125.245	136.159
ENSG00000168333	PPDPFL	C8orf22	Q8WWR9	492307	1548.51	1.18966	0.0508853	4.17002e-123	1.94605e-120	FALSE	FALSE	2055.31	2317.96	2122.66	2132.13	940.504	906.312	952.816	960.408
ENSG00000127366	TAS2R5	T2R5	A4D1U0	54429	58.0605	1.16847	0.219307	3.95202e-10	3.52659e-09	FALSE	FALSE	74.5167	80.0534	97.4627	78.2178	30.5919	41.8927	29.3296	32.4188
ENSG00000128165	ADM2	AM2	Q7Z4H4	79924	433.796	1.15137	0.0800422	3.58329e-49	3.03298e-47	FALSE	FALSE	650.328	560.374	579.713	612.86	259.639	269.748	272.686	265.024
ENSG00000101197	BIRC7	KIAP	Q96CA5	79444	44.5676	1.14755	0.276264	1.02529e-07	6.79602e-07	FALSE	FALSE	60.9682	43.0138	79.7422	72.6966	19.6102	27.5879	25.3662	27.556
ENSG00000168398	BDKRB2	B2R	P30411	624	227.122	1.14198	0.11239	1.5486e-26	4.89737e-25	FALSE	FALSE	304.841	305.876	337.955	311.951	131.78	142.026	122.075	160.473
ENSG00000213221	DNLZ	C9orf151	Q5SXM8	728489	23.1576	1.14154	0.367093	3.86075e-06	2.0493e-05	FALSE	FALSE	36.5809	34.65	30.378	34.968	14.1193	15.3266	9.51231	9.72565
ENSG00000137801	THBS1	THBS	P07996	7057	6034.38	1.13324	0.0632723	5.47388e-74	1.03865e-71	FALSE	FALSE	7986.84	7995.78	8383.06	8884.63	3401.19	3457.68	3923.03	4242.82
ENSG00000176046	NUPR1	COM1	O60356	26471	306.618	1.11751	0.100615	6.18962e-31	2.45129e-29	FALSE	FALSE	466.068	428.943	387.319	407.653	192.964	213.551	187.868	168.578
ENSG00000054179	ENTPD2	CD39L1	Q9Y5L3	954	163.132	1.1049	0.135975	2.26228e-18	4.41886e-17	FALSE	FALSE	226.26	228.212	231.632	214.409	90.2069	127.722	99.0866	87.5309
ENSG00000105289	TJP3	ZO-3	O95049	27134	145.017	1.10075	0.14181	4.22707e-17	7.603e-16	FALSE	FALSE	196.453	188.783	222.772	194.164	105.111	95.0249	81.6473	76.1843
ENSG00000149260	CAPN5	ADNIV	A0A140VKH4	726	102.67	1.09576	0.19685	1.17613e-10	1.11278e-09	FALSE	FALSE	158.517	115.898	163.282	138.031	66.6746	40.8709	58.6592	79.4262
ENSG00000136193	SCRN1	SES1	A0A090N7T9	9805	30.8066	1.08723	0.325481	2.17336e-06	1.20164e-05	FALSE	FALSE	35.2261	38.2345	55.693	48.7711	13.3349	18.3919	21.4027	15.399
ENSG00000124762	CDKN1A	CAP20	A0A024RCX5	1026	963.434	1.08199	0.0915854	1.80278e-34	8.57539e-33	FALSE	FALSE	1346.72	1115.97	1597.38	1207.32	614.191	640.652	599.275	585.971
ENSG00000281832	LINC00602	LINC00602		441177	44.3419	1.07546	0.274964	3.04802e-07	1.89249e-06	FALSE	FALSE	79.9361	53.7672	48.0985	69.9359	29.0231	30.6532	19.8173	23.5037
ENSG00000205336	ADGRG1	BFPP	A0A0S2Z517	9289	3578.88	1.05656	0.0594381	6.18081e-73	1.13536e-70	FALSE	FALSE	4980.43	4173.53	5102.24	5129.25	2222.23	2330.66	2310.7	2381.97
ENSG00000267121	FMNL1-DT	FMNL1-DT		339192	1002.11	1.0522	0.0594516	2.46284e-72	4.47641e-70	FALSE	FALSE	1326.4	1380.03	1303.72	1411.6	643.998	645.76	699.947	605.422
ENSG00000196668	LINC00173	NCRNA00173		100287569	164.952	1.05181	0.126463	4.94399e-19	1.00908e-17	FALSE	FALSE	212.711	223.433	226.569	237.414	120.014	106.264	94.3304	98.8775
ENSG00000167103	PIP5KL1	PIPKH	Q5T9C9	138429	128.843	1.04523	0.136103	8.77215e-17	1.54402e-15	FALSE	FALSE	185.614	167.276	173.408	177.6	83.1472	81.7418	78.4766	83.4785
ENSG00000157017	GHRL	MTLRP	Q9UBU3	51738	17.2966	1.03603	0.446043	3.83598e-05	0.000173121	FALSE	FALSE	31.1615	23.8965	29.1122	19.3244	8.62848	10.2177	7.92692	8.10471
ENSG00000271825	ENSG00000271825				55.819	1.02894	0.232302	4.04419e-08	2.82946e-07	FALSE	FALSE	62.3231	94.3913	74.6792	79.138	28.2387	34.7403	31.7077	41.334
ENSG00000181085	MAPK15	ERK7	Q8TD08	225689	928.88	1.01501	0.0742885	1.0173e-44	7.47481e-43	FALSE	FALSE	1280.33	1093.27	1393.59	1226.64	567.127	612.042	642.081	615.958
ENSG00000127528	KLF2	LKLF	Q9Y5W3	10365	53.813	1.00495	0.24304	1.48816e-07	9.6348e-07	FALSE	FALSE	93.4846	68.1051	70.882	67.1753	41.5736	34.7403	25.3662	29.177
ENSG00000166046	TCP11L2	TCP11L2	Q8N4U5	255394	62.2789	0.996443	0.21544	1.8139e-08	1.33109e-07	FALSE	FALSE	79.9361	86.0275	101.26	75.4572	32.1607	48.0233	36.4639	38.9026
ENSG00000104313	EYA1	BOP	A0A024R813	2138	242.208	0.994953	0.120293	8.3055e-19	1.66951e-17	FALSE	FALSE	386.132	338.136	274.668	307.35	174.923	154.288	150.612	151.558
ENSG00000159388	BTG2	APRO1	P78543	7832	1632.17	0.988788	0.0440002	4.97424e-114	2.045e-111	FALSE	FALSE	2118.98	2242.69	2135.32	2196.54	1083.27	1106.58	1071.72	1102.24
ENSG00000231793	ENSG00000231793				66.0231	0.985049	0.225811	6.04074e-08	4.11299e-07	FALSE	FALSE	101.614	78.8586	101.26	83.7391	47.8489	26.5661	38.0492	50.2492
ENSG00000250041	LOC124902629	LOC124902629		124902629	97.5094	0.983375	0.188467	1.00884e-09	8.58537e-09	FALSE	FALSE	131.42	162.496	116.449	121.468	56.4773	66.4152	48.3542	76.9948
ENSG00000049249	TNFRSF9	4-1BB	Q07011	3604	33.2477	0.980108	0.313486	5.5869e-06	2.89436e-05	FALSE	FALSE	40.6455	51.3776	49.3642	46.9307	14.1193	16.3484	27.7442	19.4513
ENSG00000124440	HIF3A	HIF-3A	Q9Y2N7	64344	60.9243	0.974406	0.253346	4.98479e-07	2.99486e-06	FALSE	FALSE	85.3555	78.8586	105.057	68.0955	34.5139	53.1322	37.2565	25.1246
ENSG00000151012	SLC7A11	CCBR1	Q9UPY5	23657	312.821	0.968695	0.0905747	7.36767e-29	2.69529e-27	FALSE	FALSE	379.358	425.358	444.278	417.775	205.515	213.551	210.064	206.67
ENSG00000167656	LY6D	E48	Q14210	8581	9.60809	0.965208	0.623327	0.000171868	0.000687274	FALSE	FALSE	13.5485	21.5069	16.4547	10.1223	3.92204	4.08709	3.17077	4.05236
ENSG00000108691	CCL2	GDCF-2	P13500	6347	125.807	0.960399	0.145148	2.47031e-13	3.12948e-12	FALSE	FALSE	174.776	145.769	179.736	175.76	87.0692	84.8071	86.4035	72.1319
ENSG00000167701	GPT	AAT1	P24298	2875	50.0089	0.95953	0.245132	4.01136e-07	2.45357e-06	FALSE	FALSE	82.6458	64.5207	73.4135	56.1328	37.6516	29.6314	29.3296	26.7455
ENSG00000116661	FBXO2	FBG1	Q9UK22	26232	235.036	0.954961	0.143891	2.19926e-13	2.80049e-12	FALSE	FALSE	331.938	222.238	351.878	355.201	163.157	150.201	138.721	166.957
ENSG00000104324	CPQ	LDP	A0A024R9B8	10404	443.2	0.953886	0.0789873	1.0179e-35	5.10934e-34	FALSE	FALSE	537.875	620.115	608.826	584.333	302.781	287.118	291.711	312.842
ENSG00000247095	MIR210HG	MIR210HG		100506211	121.882	0.952498	0.146451	5.37805e-13	6.59068e-12	FALSE	FALSE	153.098	174.445	170.876	155.515	71.3811	84.8071	90.3669	74.5633
ENSG00000117480	FAAH	FAAH-1	O00519	2166	154.168	0.948866	0.140742	1.10006e-13	1.45331e-12	FALSE	FALSE	210.002	175.64	220.24	219.93	100.404	99.112	120.489	87.5309
ENSG00000100889	PCK2	PEPCK	A0A0A0MS74	5106	2470.23	0.945577	0.0488589	1.42579e-85	3.37249e-83	FALSE	FALSE	3361.38	3063.54	3321.33	3285.15	1655.88	1794.23	1572.7	1707.66
ENSG00000215386	MIR99AHG	C21orf34		388815	72.781	0.942858	0.199345	1.29396e-08	9.68062e-08	FALSE	FALSE	88.0652	109.924	102.526	94.7816	59.615	43.9362	39.6346	43.7654
ENSG00000038295	TLL1	ASD6	O43897	7092	1661.88	0.934626	0.049812	1.18082e-80	2.58092e-78	FALSE	FALSE	2201.63	2233.13	2150.51	2162.49	1076.21	1134.17	1106.6	1230.3
ENSG00000167600	CYP2S1	CYPIIS1	Q96SQ9	29785	597.564	0.925541	0.0766031	1.06646e-35	5.33754e-34	FALSE	FALSE	750.587	707.338	834.129	854.875	422.011	397.47	416.164	397.941
ENSG00000185101	ANO9	PIG5	A1A5B4	338440	8.42927	0.919483	0.679782	0.000223656	0.00087551	FALSE	FALSE	20.3227	15.5328	12.6575	7.36168	4.70644	2.04355	2.37808	2.43141
ENSG00000224066	ENSG00000224066				53.2594	0.915881	0.234015	4.57081e-07	2.77024e-06	FALSE	FALSE	67.7425	66.9103	74.6792	80.9785	43.9268	31.675	27.7442	32.4188
ENSG00000224892	RPS4XP16	RPS4P16		220433	15.8652	0.913722	0.491653	0.000148162	0.000600261	FALSE	FALSE	20.3227	19.1172	34.1752	22.085	6.27526	4.08709	9.51231	11.3466
ENSG00000210112	ENSG00000210112				101.907	0.902662	0.158612	9.71203e-11	9.29073e-10	FALSE	FALSE	151.743	124.262	141.764	126.069	66.6746	61.3064	72.9277	70.511
ENSG00000130768	SMPDL3B	ASML3B	Q92485	27293	116.922	0.899317	0.17323	1.51051e-09	1.25697e-08	FALSE	FALSE	174.776	130.236	130.372	187.723	68.2434	87.8725	84.0254	72.1319
ENSG00000131650	KREMEN2	KRM2	Q53F67	79412	442.05	0.894045	0.094357	2.49763e-23	6.60437e-22	FALSE	FALSE	602.908	486.295	612.623	615.62	327.098	309.597	309.943	272.318
ENSG00000184995	IFNE	IFN-E	Q86WN2	338376	12.0442	0.887758	0.558129	0.000239246	0.00093042	FALSE	FALSE	10.8388	20.3121	24.0492	19.3244	3.13763	5.10886	8.71962	4.86283
ENSG00000065618	COL17A1	BA16H23.2	Q9UMD9	1308	82.0173	0.88775	0.18726	1.46675e-08	1.08931e-07	FALSE	FALSE	92.1298	99.1706	127.841	118.707	54.9085	58.241	45.9762	59.1644
ENSG00000203497	ENSG00000203497				108.239	0.879153	0.156699	1.67777e-10	1.55837e-09	FALSE	FALSE	149.033	156.522	139.232	129.75	76.8719	61.3064	71.3423	81.8576
ENSG00000180769	WDFY3-AS2	C4orf12		404201	54.1941	0.876457	0.224866	5.5079e-07	3.29197e-06	FALSE	FALSE	74.5167	69.3	81.008	67.1753	31.3763	42.9145	36.4639	30.7979
ENSG00000075223	SEMA3C	SEMAE	Q99985	10512	1947.62	0.87296	0.0441853	7.51437e-89	1.99616e-86	FALSE	FALSE	2452.28	2629.81	2427.71	2584.87	1340.55	1358.96	1392.76	1394.01
ENSG00000272305	ENSG00000272305				18.9293	0.869325	0.440907	0.000145787	0.00059203	FALSE	FALSE	29.8067	25.0914	36.7067	19.3244	6.27526	10.2177	13.4758	10.5361
ENSG00000078401	EDN1	ARCND3	P05305	1906	94.0126	0.868221	0.21684	3.75203e-07	2.30556e-06	FALSE	FALSE	173.421	123.067	82.2737	126.069	59.615	71.5241	61.83	54.3016
ENSG00000257337	TNS2-AS1	TNS2-AS1		283335	482.765	0.859178	0.0803886	1.32172e-28	4.7251e-27	FALSE	FALSE	635.424	638.038	672.113	560.408	334.158	361.708	336.894	323.378
ENSG00000253598	SLC10A5	P5	Q5PT55	347051	59.3055	0.852646	0.220208	6.57259e-07	3.8906e-06	FALSE	FALSE	93.4846	87.2224	67.0847	70.8562	45.4956	35.762	37.2565	37.2817
ENSG00000148204	CRB2	FSGS9	Q5IJ48	286204	48.0742	0.852646	0.266541	6.73113e-06	3.44375e-05	FALSE	FALSE	62.3231	65.7155	64.5532	68.0955	22.7478	40.8709	22.1954	38.0921
ENSG00000130635	COL5A1	EDSC	A0A024R8E5	1289	20185.4	0.851739	0.0417401	1.81149e-94	5.04501e-92	FALSE	FALSE	26509	24061.4	26208.6	27307.2	14480.2	13679.5	14331.9	14905.4
ENSG00000159958	TNFRSF13C	BAFF-R	Q5H8V1	115650	203.361	0.851636	0.107867	3.25009e-17	5.9073e-16	FALSE	FALSE	262.841	265.252	258.213	272.382	138.84	132.83	149.026	147.506
ENSG00000136010	ALDH1L2	mtFDH	B4DTU7	160428	4772.32	0.849937	0.0493045	1.67837e-68	2.68336e-66	FALSE	FALSE	5969.47	6725.68	5740.17	6173.69	3350.2	3573.14	3380.04	3266.2
ENSG00000130766	SESN2	HI95	P58004	83667	751.093	0.849351	0.0750399	1.28414e-31	5.25433e-30	FALSE	FALSE	1010.72	861.47	972.096	1038	480.842	570.149	542.994	532.479
ENSG00000165548	TMEM63C	C14orf171	A0A024R6B3	57156	408.543	0.847069	0.0880179	7.62549e-24	2.08999e-22	FALSE	FALSE	512.133	492.269	549.335	561.328	256.501	288.14	290.125	318.515
ENSG00000139211	AMIGO2	ALI1	A0A024R127	347902	854.909	0.844502	0.0671474	3.5551e-38	1.98019e-36	FALSE	FALSE	1173.3	1033.53	1077.15	1126.34	580.461	643.717	559.641	645.135
ENSG00000280407	ENSG00000280407				31.1229	0.838471	0.309276	2.94301e-05	0.000135512	FALSE	FALSE	52.8391	35.8448	37.9725	45.0903	21.179	18.3919	19.0246	18.6408
ENSG00000267395	DM1-AS	DM1-AS		109729182	79.7659	0.832871	0.212166	5.73168e-07	3.42098e-06	FALSE	FALSE	90.7749	96.781	137.967	99.3827	64.3214	54.154	39.6346	55.112
ENSG00000173267	SNCG	BCSG1	F8W754	6623	5759.6	0.830681	0.0486064	2.44625e-67	3.80534e-65	FALSE	FALSE	7428.64	6708.95	7813.47	7608.29	4104.02	4374.21	4039.56	3999.67
ENSG00000236305	SLC12A9-AS1	SLC12A9-AS1		105375430	29.7997	0.828181	0.368543	9.72833e-05	0.000409189	FALSE	FALSE	29.8067	57.3517	48.0985	32.2073	12.5505	25.5443	17.4392	15.399
ENSG00000179715	PCED1B	FAM113B	A0A024R115	91523	102.425	0.826484	0.1548	9.08994e-10	7.7701e-09	FALSE	FALSE	143.614	142.184	126.575	124.228	75.3031	66.4152	69.7569	71.3215
ENSG00000170017	ALCAM	CD166	Q13740	214	376.507	0.825949	0.0874861	4.97506e-23	1.29765e-21	FALSE	FALSE	471.488	538.867	492.377	438.94	263.561	266.683	272.686	267.455
ENSG00000106571	GLI3	ACLS	P10071	2737	788.48	0.825034	0.0593167	7.95444e-46	6.13166e-44	FALSE	FALSE	1037.81	1053.84	964.501	991.066	581.246	562.997	562.019	554.362
ENSG00000187720	THSD4	AAT12	Q6ZMP0	79875	1121.19	0.823763	0.0500918	1.31773e-62	1.80582e-60	FALSE	FALSE	1459.17	1411.09	1423.97	1453.01	833.825	785.743	814.095	788.588
ENSG00000095752	IL11	AGIF	A8K3F7	3589	129.645	0.813618	0.17366	2.46389e-08	1.78093e-07	FALSE	FALSE	203.227	144.574	187.331	146.313	94.9133	77.6547	109.392	73.7529
ENSG00000271996	ENSG00000271996				229.787	0.810491	0.106202	3.14905e-16	5.33084e-15	FALSE	FALSE	314.325	279.59	288.591	299.988	161.588	183.919	149.819	160.473
ENSG00000144455	SUMF1	AAPA3037	Q8NBK3	285362	1945.31	0.809082	0.04581	1.32108e-71	2.35165e-69	FALSE	FALSE	2421.12	2516.31	2384.67	2600.51	1389.97	1463.18	1358.67	1428.05
ENSG00000154359	LONRF1	RNF191	Q17RB8	91694	830.933	0.808394	0.0654746	7.91462e-37	4.23101e-35	FALSE	FALSE	1044.59	1092.07	1129.05	987.385	647.921	579.345	577.08	590.023
ENSG00000273366	ENSG00000273366				47.4274	0.80476	0.255673	9.40492e-06	4.70164e-05	FALSE	FALSE	59.6134	59.7414	54.4272	80.0582	24.3166	34.7403	33.2931	33.2293
ENSG00000120708	TGFBI	BIGH3	A0A0S2Z4Q2	7045	155.101	0.8026	0.133785	2.36914e-11	2.43935e-10	FALSE	FALSE	226.26	168.471	205.051	202.446	100.404	118.526	107.806	111.845
ENSG00000259605	ENSG00000259605				148.307	0.794606	0.160686	7.64931e-09	5.85464e-08	FALSE	FALSE	210.002	156.522	208.849	197.845	119.23	73.5676	108.599	111.845
ENSG00000226800	CACTIN-AS1	C19orf29-AS1		404665	78.4766	0.791436	0.190537	2.68338e-07	1.67633e-06	FALSE	FALSE	81.291	113.509	110.12	106.744	54.1241	44.958	56.2812	60.7853
ENSG00000101213	PTK6	BRK	Q13882	5753	73.4011	0.788876	0.195936	4.51536e-07	2.74048e-06	FALSE	FALSE	116.517	81.2482	94.9312	92.9412	56.4773	52.1104	45.9762	47.0073
ENSG00000168772	CXXC4	IDAX	J9JIF5	80319	103.956	0.78734	0.167337	2.46403e-08	1.78093e-07	FALSE	FALSE	134.13	133.821	156.953	116.867	65.1058	69.4805	86.4035	68.89
ENSG00000259456	ADNP-AS1	ADNP-AS1		101927631	49.9799	0.785269	0.241083	7.15665e-06	3.64417e-05	FALSE	FALSE	77.2264	52.5724	75.945	60.7338	32.9451	34.7403	34.8785	30.7979
ENSG00000262663	ENSG00000262663				34.2284	0.783532	0.315116	6.60469e-05	0.000286829	FALSE	FALSE	31.1615	51.3776	54.4272	50.6115	25.101	16.3484	26.1589	18.6408
ENSG00000008517	IL32	IL-32alpha	P24001	9235	1148.48	0.780738	0.0567171	7.68467e-45	5.6949e-43	FALSE	FALSE	1400.91	1412.29	1440.42	1568.96	806.371	860.333	877.511	821.007
ENSG00000210077	ENSG00000210077				528.87	0.780538	0.104094	1.00203e-15	1.60651e-14	FALSE	FALSE	590.714	794.56	663.253	656.11	360.827	351.49	456.591	357.418
ENSG00000275936	ENSG00000275936				33.6266	0.779168	0.342029	0.000111701	0.000463753	FALSE	FALSE	50.1294	40.6241	39.2382	55.2126	21.179	29.6314	10.305	22.6932
ENSG00000114841	DNAH1	CILD37	A0A140VJI6	25981	427.774	0.776997	0.0766524	6.82984e-26	2.07625e-24	FALSE	FALSE	537.875	574.712	531.615	530.041	312.979	316.75	296.467	321.757
ENSG00000182310	SPACA6	LET7EH	W5XKT8	147650	553.005	0.776982	0.0873004	9.58984e-21	2.17592e-19	FALSE	FALSE	646.263	620.115	799.954	748.131	396.126	406.666	381.285	425.497
ENSG00000143847	PPFIA4	PPFIA4	B4DIS5	8497	135.781	0.771003	0.153911	6.05526e-09	4.70161e-08	FALSE	FALSE	192.389	158.912	148.093	201.526	102.757	88.8942	109.392	84.289
ENSG00000213918	DNASE1	DNL1	P24855	1773	307.603	0.769495	0.0919324	9.97268e-19	1.99304e-17	FALSE	FALSE	405.1	354.864	408.837	396.61	238.46	218.659	224.332	213.964
ENSG00000171962	DRC3	CFAP134	B3KSC6	83450	60.4664	0.767904	0.211589	2.1616e-06	1.1963e-05	FALSE	FALSE	78.5813	66.9103	94.9312	77.2976	40.7892	41.8927	42.8054	40.5236
ENSG00000105204	DYRK1B	AOMS3	A0A024R0I0	9149	358.162	0.766826	0.0990923	1.69152e-16	2.91491e-15	FALSE	FALSE	506.714	373.981	483.516	459.185	258.07	271.792	260.796	251.246
ENSG00000130513	GDF15	GDF-15	Q99988	9518	118.053	0.765174	0.172712	9.15531e-08	6.11546e-07	FALSE	FALSE	163.937	108.729	175.939	163.797	93.3445	77.6547	84.0254	76.9948
ENSG00000065485	PDIA5	PDIR	Q14554	10954	2145.85	0.763787	0.0482357	3.78599e-58	4.70307e-56	FALSE	FALSE	2610.79	2550.96	2794.77	2871.97	1547.64	1551.05	1618.68	1620.94
ENSG00000198933	TBKBP1	ProSAPiP2	A7MCY6	9755	187.763	0.763625	0.113608	2.77135e-13	3.49037e-12	FALSE	FALSE	257.421	228.212	243.024	230.052	144.331	136.918	128.416	133.728
ENSG00000165801	ARHGEF40	SOLO	Q8TER5	55701	474.064	0.759776	0.0904713	8.25534e-19	1.66136e-17	FALSE	FALSE	598.843	560.374	573.385	671.753	392.204	327.989	355.126	312.842
ENSG00000229728	ENSG00000229728				8.26247	0.758742	0.650311	0.000509156	0.00185399	FALSE	FALSE	9.48395	15.5328	7.5945	21.1648	0.784407	5.10886	2.37808	4.05236
ENSG00000142798	HSPG2	HSPG	P98160	3339	17167	0.758521	0.055611	4.93682e-44	3.50799e-42	FALSE	FALSE	22500	19601.1	23174.6	21333.2	13640.8	11548.1	12630.8	12907.6
ENSG00000205041	ENSG00000205041				42.0238	0.758121	0.272982	3.3841e-05	0.000154056	FALSE	FALSE	52.8391	66.9103	46.8327	58.8934	29.0231	21.4572	24.5735	35.6607
ENSG00000180178	ENSG00000180178				337.145	0.757045	0.0913864	2.17549e-18	4.25897e-17	FALSE	FALSE	426.778	413.41	451.873	419.616	237.675	218.659	256.832	272.318
ENSG00000140835	CHST4	GST3	Q8NCG5	10164	159.739	0.75532	0.127728	4.7272e-11	4.69376e-10	FALSE	FALSE	211.356	184.003	207.583	211.648	108.248	133.852	110.184	111.035
ENSG00000145675	PIK3R1	AGM7	P27986	5295	981.452	0.75295	0.0682931	6.03165e-30	2.27896e-28	FALSE	FALSE	1212.59	1403.92	1189.8	1145.66	714.595	766.33	705.496	713.215
ENSG00000113721	PDGFRB	CD140B	P09619	5159	213.25	0.75058	0.124624	2.50746e-11	2.57562e-10	FALSE	FALSE	265.55	224.627	288.591	308.27	158.45	142.026	145.855	172.63
ENSG00000223764	LINC02593	LINC02593		100130417	1000	0.75022	0.0630535	2.61651e-34	1.22437e-32	FALSE	FALSE	1243.75	1200.8	1320.18	1277.25	785.976	666.196	722.936	782.915
ENSG00000225663	MCRIP1	FAM195B	A0A024R8R5	348262	827.602	0.747918	0.0767162	3.82181e-24	1.06955e-22	FALSE	FALSE	1060.85	955.862	1084.75	1071.12	599.287	701.958	606.41	540.584
ENSG00000173269	MMRN2	EMILIN-3	Q9H8L6	79812	507.037	0.745425	0.0734735	7.32334e-26	2.21846e-24	FALSE	FALSE	631.36	645.207	607.56	669.913	350.63	373.969	378.907	398.752
ENSG00000210100	ENSG00000210100				181.434	0.744851	0.117062	3.11849e-12	3.52632e-11	FALSE	FALSE	257.421	219.848	217.709	228.212	138.84	125.678	128.416	135.349
ENSG00000258441	LINC00641	LINC00641		283624	648.373	0.741487	0.0853988	7.75036e-20	1.67282e-18	FALSE	FALSE	768.2	958.251	780.967	765.615	471.429	439.362	478.786	524.375
ENSG00000185567	AHNAK2	C14orf78	Q8IVF2	113146	4472.31	0.738856	0.0437812	1.64635e-65	2.42971e-63	FALSE	FALSE	5684.95	5351.63	5994.59	5391.51	3463.94	3377.98	3211.99	3301.86
ENSG00000197183	NOL4L	C20orf112	A0A087X0N3	140688	844.985	0.738668	0.0635028	6.44829e-33	2.8046e-31	FALSE	FALSE	1028.33	1043.08	1134.11	1042.6	654.98	586.498	602.446	667.828
ENSG00000171551	ECEL1	DA5D	O95672	9427	27131.1	0.737797	0.0481132	1.08735e-54	1.13789e-52	FALSE	FALSE	35188.1	30278.1	35643.5	34920.1	20895.8	20660.2	19886.3	19576.9
ENSG00000164938	TP53INP1	SIP	Q96A56	94241	340.91	0.737194	0.128255	1.31563e-10	1.23731e-09	FALSE	FALSE	449.81	492.269	445.544	348.759	304.35	238.073	240.186	208.291
ENSG00000237886	ENSG00000237886				252.959	0.736626	0.104985	4.02391e-14	5.50998e-13	FALSE	FALSE	310.26	303.486	308.843	355.201	202.377	193.115	168.843	181.546
ENSG00000223745	ENSG00000223745				304.468	0.734374	0.0932402	6.56495e-17	1.16502e-15	FALSE	FALSE	350.906	375.176	408.837	398.451	220.418	245.225	221.954	214.775
ENSG00000145687	SSBP2	HSPC116	A0A087X159	23635	426.651	0.73417	0.0944526	1.47937e-16	2.56212e-15	FALSE	FALSE	504.004	632.063	532.881	483.11	312.979	337.185	294.089	316.894
ENSG00000157873	TNFRSF14	ATAR	A0A024R052	8764	25.4252	0.731348	0.336726	0.000177295	0.00070757	FALSE	FALSE	33.8712	31.0655	40.504	34.0478	13.3349	15.3266	18.2319	17.0199
ENSG00000204682	MIR1915HG	C10orf114		399726	822.561	0.727432	0.0604984	6.43688e-35	3.1486e-33	FALSE	FALSE	1066.27	969.005	1003.74	1080.33	613.407	593.65	637.325	616.768
ENSG00000256436	TAS2R31	T2R31	P59538	259290	7.34184	0.725829	0.635531	0.000616236	0.00219348	FALSE	FALSE	6.77425	9.55862	13.9232	17.484	3.13763	3.06532	3.17077	1.62094
ENSG00000253931	ENSG00000253931				16.886	0.72565	0.416836	0.000427841	0.00158565	FALSE	FALSE	28.4518	26.2862	21.5177	20.2446	10.9817	9.19595	10.305	8.10471
ENSG00000108515	ENO3	GSD13	P13929	2027	3040.11	0.724706	0.0387564	1.34001e-79	2.7877e-77	FALSE	FALSE	3793.58	3659.76	3922.56	3803.23	2380.68	2261.18	2232.22	2267.7
ENSG00000115844	DLX2	TES-1	Q07687	1746	299.099	0.724338	0.099085	5.08454e-15	7.64096e-14	FALSE	FALSE	394.261	362.033	407.571	345.079	247.873	210.485	217.198	208.291
ENSG00000233903	ENSG00000233903				89.7941	0.723447	0.196335	2.08235e-06	1.15466e-05	FALSE	FALSE	104.323	102.755	135.435	120.547	54.1241	85.8289	61.0373	54.3016
ENSG00000125122	FBXL9P	FBL9		26231	41.1251	0.722049	0.276854	6.29755e-05	0.00027418	FALSE	FALSE	43.3552	47.7931	59.4902	68.0955	32.9451	27.5879	22.9881	26.7455
ENSG00000215375	MYL5	MYLC2	Q02045	4636	577.221	0.720608	0.0737629	3.52593e-24	9.91567e-23	FALSE	FALSE	749.232	655.96	734.135	752.732	413.383	406.666	453.42	452.243
ENSG00000186765	FSCN2	RFSN	O14926	25794	40.3458	0.720067	0.294754	9.7732e-05	0.000410793	FALSE	FALSE	58.2585	46.5983	49.3642	62.5743	39.2204	23.5008	22.9881	20.2618
ENSG00000262903	ENSG00000262903				258.889	0.717816	0.104848	1.39607e-13	1.82207e-12	FALSE	FALSE	380.713	296.317	310.109	317.472	191.395	191.072	186.283	197.755
ENSG00000153029	MR1	HLALS	Q95460	3140	671.124	0.716067	0.0716558	3.87852e-25	1.12935e-23	FALSE	FALSE	822.394	798.144	854.381	882.481	523.984	457.754	481.164	548.689
ENSG00000126005	MMP24OS	MMP24-AS1		101410538	721.029	0.715362	0.0667322	2.01266e-28	7.07793e-27	FALSE	FALSE	936.201	813.677	905.011	945.976	544.379	559.931	518.421	544.637
ENSG00000269486	ENSG00000269486				129.985	0.714129	0.157965	7.26367e-08	4.90446e-07	FALSE	FALSE	174.776	151.743	167.079	169.319	117.661	98.0902	75.3058	85.9099
ENSG00000162004	CCDC78	C16orf25	A2IDD5	124093	1126.5	0.713647	0.0676925	1.34869e-27	4.59325e-26	FALSE	FALSE	1369.75	1253.37	1497.38	1505.46	811.077	820.484	838.669	915.832
ENSG00000185630	PBX1	CAKUHED	A8K5V0	5087	4955.46	0.713067	0.0390116	3.4439e-76	6.75748e-74	FALSE	FALSE	6096.82	6553.63	5918.64	6096.39	3754.96	3714.14	3646.39	3862.71
ENSG00000102854	MSLN	MPF	Q13421	10232	6198.66	0.710769	0.0594406	1.53432e-34	7.31852e-33	FALSE	FALSE	8103.35	6625.32	8252.69	7923.01	4763.71	4699.13	4419.26	4802.85
ENSG00000140481	CCDC33	CT61	Q8N5R6	80125	10.1355	0.710413	0.569693	0.000741057	0.0025913	FALSE	FALSE	24.3873	11.9483	7.5945	19.3244	3.13763	5.10886	6.34154	3.24188
ENSG00000278384	ENSG00000278384				95.273	0.709892	0.180291	8.42443e-07	4.926e-06	FALSE	FALSE	126.001	114.703	129.106	120.547	66.6746	48.0233	76.8912	80.2366
ENSG00000166311	SMPD1	ASM	P17405	6609	1652.99	0.70763	0.0461806	1.49345e-54	1.55346e-52	FALSE	FALSE	2009.24	2031.21	2089.75	2087.96	1254.27	1297.65	1276.23	1177.61
ENSG00000204262	COL5A2	EDSC	P05997	1290	56.1205	0.706623	0.243995	2.99602e-05	0.000137623	FALSE	FALSE	82.6458	66.9103	60.756	84.6593	49.4177	27.5879	36.4639	40.5236
ENSG00000063180	CA11	CA-RP	O75493	770	757.98	0.706273	0.06802	7.38387e-27	2.39207e-25	FALSE	FALSE	1036.46	897.315	920.2	925.731	598.503	596.715	558.055	530.859
ENSG00000081052	COL4A4	ATS2	P53420	1286	176.183	0.706033	0.121697	1.05852e-10	1.00647e-09	FALSE	FALSE	220.84	243.745	189.862	232.813	132.565	130.787	130.794	128.054
ENSG00000259318	ENSG00000259318				19.1468	0.705283	0.386647	0.000411394	0.00153028	FALSE	FALSE	24.3873	28.6758	22.7835	31.2871	12.5505	10.2177	10.305	12.9675
ENSG00000260804	LINC01963	PKI55		150967	157.176	0.7045	0.137069	3.8796e-09	3.08563e-08	FALSE	FALSE	180.195	187.588	240.492	187.723	110.601	106.264	118.111	126.433
ENSG00000015532	XYLT2	PXYLT2	B4DT06	64132	2871.8	0.701012	0.0543935	1.44807e-39	8.47586e-38	FALSE	FALSE	3614.74	3148.37	3782.06	3727.77	2205.75	2103.83	2207.65	2184.22
ENSG00000280374	ENSG00000280374				22.947	0.69968	0.389755	0.000446201	0.00164487	FALSE	FALSE	39.2906	40.6241	26.5807	23.0052	15.6881	7.15241	16.6465	14.5885
ENSG00000149212	SESN3	SEST3	P58005	143686	2271.7	0.699248	0.0645557	6.34213e-29	2.32999e-27	FALSE	FALSE	2800.47	3227.23	2740.35	2533.34	1710.01	1775.84	1759.78	1626.62
ENSG00000134215	VAV3	VAV3	Q9UKW4	10451	3471.27	0.69728	0.0428025	3.37244e-61	4.42487e-59	FALSE	FALSE	4237.97	4559.46	4160.52	4255.05	2701.5	2610.63	2508.08	2736.96
ENSG00000101096	NFATC2	NFAT1	Q13469	4773	451.783	0.695291	0.0788806	2.85427e-20	6.2986e-19	FALSE	FALSE	529.746	586.66	535.412	596.296	360.043	344.337	342.443	319.326
ENSG00000167123	CERCAM	CEECAM1	Q5T4B2	51148	3913.02	0.695263	0.054058	2.07522e-39	1.20649e-37	FALSE	FALSE	5075.27	4297.79	4909.84	5134.77	2919.56	2844.62	3072.48	3049.8
ENSG00000259780	ENSG00000259780				46.8411	0.694184	0.327166	0.000237987	0.000926565	FALSE	FALSE	79.9361	44.2086	72.1477	58.8934	50.2021	20.4355	23.7808	25.1246
ENSG00000142687	KIAA0319L	AAVR	Q8IZA0	79932	5380.93	0.692607	0.0336717	1.58768e-95	4.64651e-93	FALSE	FALSE	6417.92	6718.51	6576.83	6906.17	4039.7	4183.14	4122.79	4082.34
ENSG00000114779	ABHD14B	CIB	Q96IU4	84836	5278.78	0.692103	0.035168	9.83519e-88	2.49742e-85	FALSE	FALSE	6556.12	6443.7	6512.28	6602.5	3997.34	4263.86	3930.17	3924.3
ENSG00000222009	BTBD19	BTBD19	C9JJ37	149478	77.4813	0.68983	0.194544	3.88729e-06	2.06211e-05	FALSE	FALSE	90.7749	87.2224	122.778	97.5422	61.1838	49.0451	60.2446	51.0597
ENSG00000204282	ENSG00000204282				123.904	0.688465	0.156424	1.33038e-07	8.67836e-07	FALSE	FALSE	181.55	133.821	172.142	141.712	81.5784	84.8071	95.1231	100.498
ENSG00000218510	LINC00339	HSPC157		29092	622.296	0.686806	0.0703859	4.39057e-24	1.22475e-22	FALSE	FALSE	773.619	786.196	754.387	772.976	451.819	482.277	436.774	520.322
ENSG00000204389	HSPA1A	HEL-S-103	A8K5I0	3303	7106.11	0.685784	0.0491689	9.5868e-46	7.32457e-44	FALSE	FALSE	9269.88	8249.09	9046.31	8589.24	5679.89	5629.97	5422.81	4961.7
ENSG00000136997	MYC	MRTL	A0A087WVR4	4609	27922.7	0.683916	0.0389239	1.2832e-70	2.23808e-68	FALSE	FALSE	35215.2	31720.3	34768.9	36213.9	21465.3	21380.6	21590.6	21026.9
ENSG00000181143	MUC16	CA125	B3KY81	94025	63.1486	0.68221	0.213684	1.32811e-05	6.48543e-05	FALSE	FALSE	94.8395	81.2482	78.4765	71.7764	43.1424	44.958	37.2565	53.4911
ENSG00000278341	ENSG00000278341				131.53	0.680837	0.143306	2.7801e-08	1.99385e-07	FALSE	FALSE	169.356	168.471	175.939	150.914	101.973	79.6983	107.013	98.8775
ENSG00000125246	CLYBL	CLB	Q8N0X4	171425	388.086	0.679683	0.0871284	1.38755e-16	2.41034e-15	FALSE	FALSE	457.939	511.386	461.999	494.153	297.29	322.88	297.26	261.782
ENSG00000232022	ENSG00000232022				59.2908	0.67964	0.248285	5.3523e-05	0.00023642	FALSE	FALSE	97.5492	87.2224	54.4272	70.8562	47.0644	44.958	30.915	41.334
ENSG00000105639	JAK3	JAK-3	A0A024R7M7	3718	105.355	0.675414	0.161246	3.42523e-07	2.11378e-06	FALSE	FALSE	140.904	112.314	140.498	138.952	85.5004	82.7636	68.9642	72.9424
ENSG00000153291	SLC25A27	UCP4	B4DHR4	9481	233.579	0.673419	0.11246	3.80778e-11	3.82039e-10	FALSE	FALSE	285.873	308.265	292.388	280.664	178.845	144.07	179.148	199.376
ENSG00000111087	GLI1	GLI	B4DNF7	2735	74.4102	0.667664	0.206229	1.21821e-05	5.99281e-05	FALSE	FALSE	84.0007	77.6638	110.12	108.585	50.9865	65.3935	51.525	47.0073
ENSG00000275549	STPG3-AS1	C9orf173-AS1		100129722	41.9877	0.667563	0.284432	0.000160322	0.000644986	FALSE	FALSE	36.5809	54.962	55.693	74.537	25.8854	26.5661	32.5004	29.177
ENSG00000164867	NOS3	ECNOS	P29474	4846	270.806	0.667456	0.109659	2.12462e-11	2.20203e-10	FALSE	FALSE	375.293	297.512	350.613	323.914	194.533	229.899	181.527	213.154
ENSG00000204540	PSORS1C1	C6orf16	D2IYL0	170679	110.067	0.66666	0.172107	1.25156e-06	7.16772e-06	FALSE	FALSE	138.195	106.34	170.876	142.633	76.8719	75.6112	80.8546	89.1518
ENSG00000267577	ENSG00000267577				18.4439	0.663903	0.439282	0.000834561	0.00288536	FALSE	FALSE	39.2906	25.0914	18.9862	23.0052	9.41289	9.19595	5.54885	17.0199
ENSG00000271270	TMCC1-DT	TMCC1-AS1		100507032	456.532	0.663833	0.0779078	3.91057e-19	8.029e-18	FALSE	FALSE	588.005	586.66	568.322	513.477	356.121	360.686	333.724	345.261
ENSG00000157911	PEX10	NALD	A0A024R068	5192	2101.05	0.661259	0.0452049	5.83877e-50	5.11767e-48	FALSE	FALSE	2632.47	2430.28	2689.72	2569.23	1553.91	1660.38	1637.7	1634.72
ENSG00000075826	SEC31B	SEC31B-1	Q9NQW1	25956	921.522	0.660962	0.0560394	1.22066e-33	5.48886e-32	FALSE	FALSE	1143.49	1088.49	1167.02	1136.46	738.912	670.283	710.252	717.267
ENSG00000213693	SEC14L1P1	SEC14L1P1		729799	29.391	0.660711	0.327314	0.000354599	0.0013395	FALSE	FALSE	24.3873	43.0138	43.0355	47.8509	21.9634	20.4355	18.2319	16.2094
ENSG00000130304	SLC27A1	ACSVL5	Q6PCB7	376497	305.232	0.660367	0.105436	7.22762e-12	7.87874e-11	FALSE	FALSE	401.035	311.85	432.886	369.924	232.969	233.986	231.466	227.742
ENSG00000205861	PCOTH	C1QTNF9B-AS1		542767	185.753	0.659873	0.119191	5.23464e-10	4.60451e-09	FALSE	FALSE	220.84	210.29	256.947	236.494	127.858	141.005	144.27	148.316
ENSG00000120049	KCNIP2	KCHIP2	B3KSZ5	30819	117.161	0.658786	0.149293	1.37673e-07	8.97055e-07	FALSE	FALSE	147.679	126.652	158.219	155.515	92.5601	85.8289	80.0619	90.7728
ENSG00000121104	FAM117A	FAM117A	Q9C073	81558	56.6979	0.657838	0.237213	5.34741e-05	0.000236285	FALSE	FALSE	77.2264	58.5465	73.4135	84.6593	34.5139	33.7185	39.6346	51.8701
ENSG00000279348	ENSG00000279348				125.059	0.653357	0.154248	3.00189e-07	1.86653e-06	FALSE	FALSE	173.421	166.081	146.827	143.553	94.1289	73.5676	95.9158	106.982
ENSG00000237517	ENSG00000237517				85.1833	0.652176	0.212641	2.25562e-05	0.00010627	FALSE	FALSE	143.614	90.8069	91.134	112.266	65.8902	43.9362	68.1716	65.6482
ENSG00000250838	ENSG00000250838				48.6572	0.649491	0.243273	7.47028e-05	0.00032199	FALSE	FALSE	70.4522	54.962	63.2875	64.4147	40.0048	25.5443	32.5004	38.0921
ENSG00000162496	DHRS3	DD83.1	O75911	9249	1067.9	0.648001	0.0543096	2.41244e-34	1.13813e-32	FALSE	FALSE	1241.04	1259.35	1369.54	1361.91	830.687	815.375	839.461	825.87
ENSG00000105270	CLIP3	CLIPR-59	Q96DZ5	25999	87.9928	0.646684	0.184577	5.32023e-06	2.76867e-05	FALSE	FALSE	124.646	92.0017	101.26	126.989	69.0279	70.5023	55.4885	64.0272
ENSG00000234949	RAB17-DT	RAB17-DT		105373958	49.8616	0.646279	0.259038	0.000122246	0.000503658	FALSE	FALSE	60.9682	51.3776	91.134	57.053	38.436	35.762	30.1223	34.0398
ENSG00000112812	PRSS16	TSSP	Q9NQE7	10279	235.854	0.64487	0.104714	1.41179e-11	1.49188e-10	FALSE	FALSE	277.744	298.707	291.122	296.308	160.019	198.224	180.734	183.977
ENSG00000003436	TFPI	EPI	P10646	7035	1280.54	0.643291	0.0509969	5.36192e-38	2.94855e-36	FALSE	FALSE	1507.95	1596.29	1584.72	1572.64	964.037	1038.12	948.853	1031.73
ENSG00000105246	EBI3	IL-27B	Q14213	10148	12.3194	0.642682	0.476839	0.00110498	0.00372142	FALSE	FALSE	13.5485	14.3379	17.7205	26.6861	7.05967	7.15241	4.75615	7.29424
ENSG00000204580	DDR1	CAK	Q08345	780	7578.84	0.642061	0.0450834	1.59866e-47	1.26624e-45	FALSE	FALSE	9370.14	8373.35	9534.89	9760.66	5945.81	5970.22	5745.43	5930.22
ENSG00000164603	BMT2	C7orf60	Q1RMZ1	154743	298.72	0.640421	0.110509	1.24449e-10	1.17552e-09	FALSE	FALSE	375.293	395.488	358.207	346.919	243.951	261.574	223.539	184.787
ENSG00000136883	KIF12	PFIC8	B1ALC3	113220	28.1344	0.640237	0.327767	0.000454678	0.00167433	FALSE	FALSE	42.0003	32.2603	48.0985	29.4467	14.9037	21.4572	16.6465	20.2618
ENSG00000135002	RFK	RIFK	B2RDZ2	55312	2840.73	0.636565	0.0544927	4.67909e-33	2.06107e-31	FALSE	FALSE	3372.22	3628.69	3589.67	3286.07	2056.72	2422.62	2248.87	2121
ENSG00000258457	ENSG00000258457				30.7192	0.635343	0.320545	0.000440245	0.00162647	FALSE	FALSE	43.3552	48.9879	37.9725	34.0478	14.9037	29.6314	19.0246	17.8304
ENSG00000274602	PI4KAP1	PI4KAP1		728233	274.116	0.632602	0.101293	8.31987e-12	9.0125e-11	FALSE	FALSE	325.164	330.967	368.333	326.674	208.652	191.072	237.015	205.049
ENSG00000261659	ENSG00000261659				83.2638	0.632006	0.196151	1.48834e-05	7.20065e-05	FALSE	FALSE	112.452	87.2224	92.3997	129.75	58.8306	53.1322	62.6227	69.7005
ENSG00000057294	PKP2	ARVD9	Q99959	5318	1597.55	0.631452	0.0474736	7.04975e-42	4.59351e-40	FALSE	FALSE	1959.11	1996.56	1829.01	1999.62	1210.34	1278.24	1233.43	1274.06
ENSG00000113369	ARRDC3	TLIMP	Q96B67	57561	1484.05	0.626252	0.0480795	2.68676e-40	1.61646e-38	FALSE	FALSE	1758.59	1890.22	1823.95	1753	1125.62	1160.73	1149.4	1210.84
ENSG00000124140	SLC12A5	DEE34	Q9H2X9	57468	279.531	0.626043	0.128544	1.77358e-08	1.30372e-07	FALSE	FALSE	310.26	290.343	402.508	378.206	223.556	247.269	183.112	200.997
ENSG00000148057	IDNK	C9orf103	Q5T6J7	414328	158.622	0.61974	0.127853	2.00774e-08	1.46586e-07	FALSE	FALSE	191.034	222.238	184.799	185.882	115.308	119.547	120.489	129.675
ENSG00000187775	DNAH17	DNAHL1		8632	953.78	0.619239	0.0604893	3.72543e-26	1.14665e-24	FALSE	FALSE	1151.62	1093.27	1154.36	1242.28	743.618	708.089	743.546	793.451
ENSG00000106868	SUSD1	SUSD1	Q6UWL2	64420	481.169	0.619078	0.0864357	1.75072e-14	2.47987e-13	FALSE	FALSE	560.908	550.815	599.965	636.785	337.295	424.036	379.7	359.849
ENSG00000233175	ENSG00000233175				195.151	0.618582	0.118174	2.83038e-09	2.28481e-08	FALSE	FALSE	247.937	217.459	226.569	267.781	145.115	158.375	156.953	141.022
ENSG00000250802	ZBED3-AS1	lnc13728		728723	84.3635	0.618502	0.181184	8.16462e-06	4.12097e-05	FALSE	FALSE	96.1943	114.703	121.512	92.021	61.1838	64.3717	67.3789	57.5434
ENSG00000105429	MEGF8	C19orf49	Q7Z7M0	1954	2851.27	0.617415	0.0526068	2.42089e-33	1.07736e-31	FALSE	FALSE	3507.7	3106.55	3697.25	3545.57	2278.7	2199.88	2317.04	2157.47
ENSG00000149948	HMGA2	BABL	F5H2A4	8091	64.4708	0.617268	0.202348	2.77687e-05	0.000128513	FALSE	FALSE	85.3555	72.8844	84.8052	83.7391	52.5553	44.958	41.22	50.2492
ENSG00000211459	ENSG00000211459				43970.5	0.617113	0.100091	1.37747e-11	1.45651e-10	FALSE	FALSE	49693.2	57503.4	57981.5	50353	31829.7	31833.3	39476.9	33093.2
ENSG00000125534	PPDPF	C20orf149	Q9H3Y8	79144	3316.03	0.613639	0.0634106	1.00293e-23	2.71861e-22	FALSE	FALSE	3994.1	3432.74	4344.05	4350.75	2663.06	2561.58	2609.54	2572.44
ENSG00000164683	HEY1	BHLHb31	Q9Y5J3	23462	587.954	0.612207	0.0725871	8.20352e-19	1.65326e-17	FALSE	FALSE	761.425	688.22	698.694	714.083	498.883	468.994	449.457	423.876
ENSG00000162913	OBSCN-AS1	C1orf145		574407	195.614	0.610334	0.122047	9.53463e-09	7.23033e-08	FALSE	FALSE	249.292	229.407	265.807	219.93	137.271	137.939	168.843	156.421
ENSG00000132854	KANK4	ANKRD38	Q5T7N3	163782	77.7102	0.6103	0.180058	9.18772e-06	4.60239e-05	FALSE	FALSE	90.7749	96.781	98.7285	103.063	62.7526	58.241	58.6592	52.6806
ENSG00000229848	ENSG00000229848				12.0217	0.609379	0.466359	0.00140277	0.00460486	FALSE	FALSE	13.5485	17.9224	22.7835	16.5638	7.84407	3.06532	6.34154	8.10471
ENSG00000204388	HSPA1B	HSP70-1	A8K5I0	3304	4630.08	0.609265	0.0680678	8.94964e-21	2.0387e-19	FALSE	FALSE	5957.27	5332.51	5903.46	5309.61	3916.55	3932.8	3593.27	3095.19
ENSG00000150281	CTF1	CT-1	Q16619	1489	44.6733	0.609148	0.242988	0.000143512	0.000583455	FALSE	FALSE	56.9037	59.7414	56.9587	56.1328	26.6699	33.7185	36.4639	30.7979
ENSG00000141738	GRB7	GRB7	A0A0S2Z4F6	2886	220.721	0.609121	0.125908	2.14341e-08	1.56096e-07	FALSE	FALSE	295.357	230.602	298.717	264.1	172.57	152.244	197.38	154.8
ENSG00000274383	ENSG00000274383				46.7779	0.608214	0.242804	0.000144986	0.000589193	FALSE	FALSE	51.4843	65.7155	53.1615	69.9359	32.9451	29.6314	34.8785	36.4712
ENSG00000050555	LAMC3	OCCM	Q8N2D6	10319	4193.37	0.607701	0.0439127	4.50809e-45	3.36975e-43	FALSE	FALSE	5216.17	4628.76	5208.56	5248.88	3258.43	3321.78	3293.64	3370.75
ENSG00000018280	SLC11A1	LSH	A0A024R474	6556	11.4856	0.607436	0.505224	0.00145566	0.00475859	FALSE	FALSE	28.4518	11.9483	16.4547	12.8829	4.70644	3.06532	9.51231	4.86283
ENSG00000164008	C1orf50	C1orf50	Q9BV19	79078	340.813	0.605443	0.089965	3.56627e-13	4.44291e-12	FALSE	FALSE	376.648	433.722	434.152	416.855	247.873	258.509	274.272	284.475
ENSG00000171604	CXXC5	CF5	Q7LFL8	51523	1909.55	0.603779	0.0471355	4.26705e-39	2.44781e-37	FALSE	FALSE	2384.53	2139.94	2388.47	2327.21	1464.49	1506.09	1532.27	1533.41
ENSG00000122707	RECK	ST15	A8K9D8	8434	1861.31	0.601246	0.0446665	7.89399e-43	5.4305e-41	FALSE	FALSE	2234.15	2319.16	2207.47	2238.87	1512.34	1418.22	1534.65	1425.62
ENSG00000006016	CRLF1	CISS	O75462	9244	1057.04	0.599656	0.0574124	4.17782e-27	1.37669e-25	FALSE	FALSE	1310.14	1233.06	1275.88	1295.66	873.83	850.115	762.57	855.047
ENSG00000210082	ENSG00000210082				417225	0.59955	0.0556268	1.19379e-28	4.29439e-27	FALSE	FALSE	458732	552223	508957	498681	326861	301204	354467	336679
ENSG00000232160	RAP2C-AS1	RAP2C-AS1		101928578	49.4997	0.59836	0.236131	0.000141208	0.000574513	FALSE	FALSE	75.8716	60.9362	55.693	60.7338	35.2983	40.8709	30.1223	36.4712
ENSG00000128510	CPA4	CPA3	Q9UI42	51200	8722.27	0.596134	0.0440797	3.31061e-43	2.29576e-41	FALSE	FALSE	10348.3	9734.26	10917.1	11098.6	6745.12	6703.85	7162.77	7068.12
ENSG00000166510	CCDC68	SE57-1	A0A024R2B9	80323	296.45	0.595051	0.104057	2.00974e-10	1.84685e-09	FALSE	FALSE	371.229	352.474	308.843	412.254	234.538	222.746	241.771	227.742
ENSG00000124664	SPDEF	PDEF	O95238	25803	8.3092	0.594925	0.577054	0.0013668	0.00449964	FALSE	FALSE	10.8388	11.9483	21.5177	9.2021	1.56881	1.02177	7.13423	3.24188
ENSG00000214140	PRCD	RP36	Q00LT1	768206	8.0472	0.594917	0.559935	0.00144361	0.00472283	FALSE	FALSE	13.5485	10.7534	20.252	6.44147	3.92204	3.06532	3.96346	2.43141
ENSG00000149927	DOC2A	Doc2	Q14183	8448	63.4665	0.593734	0.208655	5.88102e-05	0.000257931	FALSE	FALSE	81.291	80.0534	84.8052	74.537	54.1241	51.0886	37.2565	44.5759
ENSG00000134070	IRAK2	IRAK-2	O43187	3656	261.304	0.592576	0.106969	5.55446e-10	4.86353e-09	FALSE	FALSE	299.422	292.733	360.739	321.153	186.689	215.594	218.783	195.324
ENSG00000234546	LNCTAM34A	GUARDIN		102724571	30.8484	0.592183	0.302154	0.000592476	0.00212246	FALSE	FALSE	36.5809	46.5983	37.9725	42.3296	21.9634	13.283	25.3662	22.6932
ENSG00000107796	ACTA2	ACTSA	D2JYH4	59	174.361	0.591285	0.141678	4.65248e-07	2.81381e-06	FALSE	FALSE	223.55	184.003	220.24	229.132	134.918	166.549	115.733	120.76
ENSG00000210154	ENSG00000210154				19.7486	0.589254	0.391765	0.00133012	0.00439563	FALSE	FALSE	20.3227	40.6241	29.1122	20.2446	8.62848	10.2177	15.0612	13.778
ENSG00000124143	ARHGAP40	C20orf95		343578	28.4393	0.588518	0.329217	0.00085245	0.00293915	FALSE	FALSE	37.9358	32.2603	51.8957	31.2871	19.6102	11.2395	21.4027	21.8827
ENSG00000268061	ENSG00000268061				103.426	0.588183	0.158367	3.0297e-06	1.63942e-05	FALSE	FALSE	139.549	136.21	124.043	113.186	81.5784	76.633	81.6473	74.5633
ENSG00000178038	ALS2CL	RN49018	A0A024R2U1	259173	1239.99	0.58579	0.0593353	1.39587e-24	3.96423e-23	FALSE	FALSE	1608.21	1380.03	1504.98	1487.98	964.821	992.141	931.414	1050.37
ENSG00000198774	RASSF9	P-CIP1	O75901	9182	491.257	0.585266	0.0758882	2.78266e-16	4.71985e-15	FALSE	FALSE	535.165	630.869	615.154	593.535	399.263	387.252	375.736	393.078
ENSG00000168938	PPIC	CYPC	P45877	5480	1122.92	0.58376	0.0550764	7.85395e-28	2.70148e-26	FALSE	FALSE	1320.98	1331.04	1442.95	1315.9	920.11	889.964	918.731	843.7
ENSG00000070669	ASNS	ASNSD	P08243	440	97.5426	0.582619	0.161629	4.68653e-06	2.45442e-05	FALSE	FALSE	116.517	136.21	118.98	111.345	77.6563	74.5894	73.7204	71.3215
ENSG00000168899	VAMP5	VAMP5	O95183	10791	111.122	0.582419	0.199576	4.97069e-05	0.00022064	FALSE	FALSE	186.969	102.755	134.169	134.351	88.638	91.9595	63.4154	86.7204
ENSG00000154309	DISP1	DISPA	Q96F81	84976	838.56	0.582171	0.0607353	2.29754e-23	6.0846e-22	FALSE	FALSE	974.137	961.836	1072.09	1031.56	684.788	680.501	671.411	632.167
ENSG00000210117	ENSG00000210117				22.1066	0.581443	0.364967	0.00123641	0.00411907	FALSE	FALSE	24.3873	33.4552	37.9725	25.7659	14.1193	9.19595	20.61	11.3466
ENSG00000090238	YPEL3	YPEL3	A0A024R624	83719	115.957	0.580298	0.176274	1.46393e-05	7.08853e-05	FALSE	FALSE	130.066	132.626	148.093	165.638	104.326	76.633	68.9642	101.309
ENSG00000159712	ENSG00000159712				70.0037	0.576557	0.225724	0.000150279	0.000607699	FALSE	FALSE	88.0652	111.119	70.882	84.6593	48.6333	56.1975	37.2565	63.2167
ENSG00000089063	TMEM230	C20orf30	Q96A57	29058	1941.85	0.576022	0.0545868	1.26256e-27	4.30841e-26	FALSE	FALSE	2247.7	2442.23	2441.63	2201.14	1544.5	1654.25	1566.36	1436.97
ENSG00000224259	LINC01133	LINC01133		100505633	101.984	0.575857	0.15995	4.89007e-06	2.55327e-05	FALSE	FALSE	121.936	118.288	118.98	143.553	73.7343	76.633	79.2692	83.4785
ENSG00000160961	ZNF333	ZNF333	Q96JL9	84449	242.238	0.575234	0.114414	8.75833e-09	6.66212e-08	FALSE	FALSE	283.164	286.758	308.843	301.829	196.102	152.244	195.002	213.964
ENSG00000126460	PRRG2	PRGP2	O14669	5639	43.0912	0.574559	0.249066	0.000293481	0.00112462	FALSE	FALSE	60.9682	57.3517	54.4272	48.7711	26.6699	27.5879	33.2931	35.6607
ENSG00000163947	ARHGEF3	GEF3	Q9NR81	50650	2803.87	0.572505	0.0466378	3.24532e-36	1.68279e-34	FALSE	FALSE	3223.19	3528.32	3227.66	3465.51	2233.21	2304.1	2118.07	2330.91
ENSG00000148450	MSRB2	CBS-1	Q9Y3D2	22921	519.349	0.570376	0.0698302	7.08072e-18	1.3406e-16	FALSE	FALSE	615.102	611.751	639.203	633.104	429.855	400.535	425.676	399.562
ENSG00000187017	ESPN	DFNB36	B1AK53	83715	1547.55	0.570259	0.0593591	1.80891e-23	4.82014e-22	FALSE	FALSE	1876.47	1651.25	1907.48	1995.01	1275.45	1230.21	1258.8	1185.72
ENSG00000212123	PRR22	PRR22	Q8IZ63	163154	302.291	0.569831	0.106364	1.54674e-09	1.28457e-08	FALSE	FALSE	373.938	316.629	375.928	399.371	216.496	220.703	261.589	253.677
ENSG00000178537	SLC25A20	CAC	O43772	788	1209.35	0.569455	0.0630363	3.90811e-21	9.13145e-20	FALSE	FALSE	1367.04	1346.57	1589.78	1507.3	986.785	905.291	1005.13	966.892
ENSG00000170537	TMC7	TMC7	Q7Z402	79905	483.988	0.567403	0.0867219	1.22093e-12	1.44594e-11	FALSE	FALSE	518.907	537.672	620.217	654.269	382.006	396.448	373.358	389.026
ENSG00000111653	ING4	my036	Q9UNL4	51147	925.998	0.567154	0.0566356	3.22075e-25	9.47405e-24	FALSE	FALSE	1151.62	1053.84	1123.99	1112.53	707.535	741.807	746.716	769.948
ENSG00000272447	LOC642361	LOC642361		642361	68.4989	0.565272	0.195988	6.02493e-05	0.000263774	FALSE	FALSE	82.6458	90.8069	82.2737	86.4997	59.615	50.0669	52.3177	43.7654
ENSG00000157613	CREB3L1	OASIS	B2RA75	90993	33.8088	0.564983	0.277332	0.000591344	0.00212017	FALSE	FALSE	50.1294	37.0396	48.0985	40.4892	24.3166	25.5443	23.7808	21.0722
ENSG00000145362	ANK2	ANK-2	Q01484	287	111.889	0.563777	0.155819	4.78875e-06	2.50416e-05	FALSE	FALSE	113.807	139.795	150.624	145.393	80.794	82.7636	91.1596	90.7728
ENSG00000268621	IGFL2-AS1	IGFL2-AS1		645553	14.5295	0.563302	0.427471	0.00190579	0.00607257	FALSE	FALSE	17.613	13.1431	26.5807	25.7659	8.62848	6.13064	11.8904	6.48377
ENSG00000233237	LINC00472	C6orf155		79940	147.768	0.562978	0.155126	4.60654e-06	2.41619e-05	FALSE	FALSE	173.421	152.938	187.331	212.568	136.487	95.0249	114.148	110.224
ENSG00000004799	PDK4	PDK4	A4D1H4	5166	2707.86	0.562788	0.0538025	3.20888e-27	1.07172e-25	FALSE	FALSE	3097.19	3543.86	3328.92	3001.72	2170.46	2068.07	2244.11	2208.53
ENSG00000124357	NAGK	GNK	C9JEV6	55577	2181.1	0.562013	0.0508693	5.53979e-30	2.10232e-28	FALSE	FALSE	2659.57	2423.11	2775.79	2584.87	1800.22	1638.92	1793.86	1772.5
ENSG00000274922	ENSG00000274922				57.1161	0.561782	0.22545	0.000193945	0.000766853	FALSE	FALSE	62.3231	58.5465	91.134	76.3774	40.7892	45.9798	39.6346	42.1445
ENSG00000084444	FAM234B	KIAA1467	A2RU67	57613	869.732	0.561371	0.0599959	1.92163e-22	4.87953e-21	FALSE	FALSE	1020.2	1059.81	1097.4	993.827	724.008	652.913	710.252	699.437
ENSG00000137274	BPHL	BPH-RP	A0A024QZY0	670	1266.75	0.560329	0.0566314	1.04774e-24	2.99029e-23	FALSE	FALSE	1446.98	1532.96	1437.89	1639.81	1011.1	1071.84	992.451	1000.93
ENSG00000180938	ZNF572	ZNF572	Q7Z3I7	137209	93.1326	0.559424	0.200123	8.16507e-05	0.000348458	FALSE	FALSE	78.5813	131.431	125.309	129.75	69.0279	61.3064	84.8181	64.8377
ENSG00000101160	CTSZ	CTSX	Q9UBR2	1522	43662.4	0.559031	0.0269209	2.43823e-97	7.51802e-95	FALSE	FALSE	51856.9	51477.9	52456.5	52471.3	35436.4	36525.3	34352.9	34722.2
ENSG00000276728	ENSG00000276728				54.4615	0.558942	0.216835	0.000155139	0.000625886	FALSE	FALSE	70.4522	71.6896	69.6162	62.5743	39.2204	41.8927	35.6712	44.5759
ENSG00000253816	ENSG00000253816				28.4169	0.557647	0.302969	0.000936081	0.00320129	FALSE	FALSE	36.5809	35.8448	39.2382	37.7286	22.7478	21.4572	13.4758	20.2618
ENSG00000117625	RCOR3	RCOR3	Q9P2K3	55758	2162.76	0.556618	0.0444067	1.21359e-37	6.6104e-36	FALSE	FALSE	2530.86	2703.89	2445.43	2641.92	1769.62	1787.08	1706.67	1716.58
ENSG00000250133	HOXC-AS2	HOXC-AS2		100874364	36.4966	0.556552	0.301431	0.000932075	0.00319138	FALSE	FALSE	42.0003	37.0396	50.63	61.6541	18.0414	25.5443	21.4027	35.6607
ENSG00000103066	PLA2G15	ACS	Q8NCC3	23659	1611.44	0.554911	0.0659929	9.18196e-19	1.8414e-17	FALSE	FALSE	1956.4	1678.73	2046.72	2032.74	1229.17	1260.87	1292.09	1394.82
ENSG00000121900	TMEM54	BCLP	Q969K7	113452	127.766	0.554869	0.157187	6.91853e-06	3.53334e-05	FALSE	FALSE	189.679	129.041	154.421	154.595	96.4821	98.0902	88.7816	111.035
ENSG00000152503	TRIM36	ANPH	Q9NQ86	55521	347.454	0.554803	0.0966003	1.77137e-10	1.63825e-09	FALSE	FALSE	388.842	479.126	410.103	395.69	283.171	286.096	249.698	286.907
ENSG00000254548	ENSG00000254548				170.198	0.554661	0.170932	1.93377e-05	9.18834e-05	FALSE	FALSE	228.97	206.705	184.799	220.85	151.391	84.8071	126.831	157.231
ENSG00000007038	PRSS21	ESP-1	Q9Y6M0	10942	8915.01	0.554046	0.0430871	1.92069e-39	1.12042e-37	FALSE	FALSE	10859.1	9680.49	10952.5	11036.1	7351.47	7277.07	7176.24	6987.07
ENSG00000277639	LOC105371267	PR-lncRNA-1		105371267	16.7513	0.552683	0.379872	0.00180167	0.00577492	FALSE	FALSE	25.7421	23.8965	22.7835	20.2446	8.62848	10.2177	8.71962	13.778
ENSG00000155085	AK9	AK 9	Q5TCS8	221264	575.57	0.552413	0.095584	1.43554e-10	1.34277e-09	FALSE	FALSE	692.328	789.781	616.42	669.913	425.933	532.344	465.31	412.53
ENSG00000074370	ATP2A3	SERCA3	A8K9K1	489	1267.12	0.551957	0.0624902	2.2858e-20	5.07965e-19	FALSE	FALSE	1517.43	1332.23	1612.56	1594.72	993.06	1011.56	1021.78	1053.61
ENSG00000153558	FBXL2	FBL2	Q9UKC9	25827	477.245	0.551926	0.0770272	1.6101e-14	2.28632e-13	FALSE	FALSE	563.617	555.595	615.154	554.886	389.066	373.969	407.444	358.228
ENSG00000092621	PHGDH	3-PGDH	O43175	26227	25813.9	0.551319	0.0374267	1.04085e-50	9.36063e-49	FALSE	FALSE	31558.5	28545.6	30823.5	32047.2	20681.7	21436.8	20686.9	20731
ENSG00000232931	ENSG00000232931				137.24	0.550793	0.14232	1.86842e-06	1.04352e-05	FALSE	FALSE	149.033	188.783	159.484	172.079	109.033	98.0902	101.465	119.95
ENSG00000182612	TSPAN10	OCSP	A0A087WWT4	83882	138.794	0.550552	0.152074	5.00538e-06	2.61033e-05	FALSE	FALSE	161.227	151.743	184.799	181.281	120.014	107.286	118.904	85.0995
ENSG00000145911	N4BP3	LZTS4	O15049	23138	2015.25	0.550142	0.0608593	3.52868e-21	8.25607e-20	FALSE	FALSE	2457.7	2084.97	2604.91	2479.97	1650.39	1619.51	1641.67	1582.85
ENSG00000105483	CARD8	CARDINAL	Q9Y2G2	22900	869.645	0.549356	0.058132	7.68112e-23	1.98548e-21	FALSE	FALSE	1098.78	1051.45	1015.13	988.305	698.123	718.306	707.082	679.985
ENSG00000237248	LINC00987	LINC00987		100499405	721.785	0.548436	0.0718422	4.81275e-16	7.97522e-15	FALSE	FALSE	811.555	885.367	812.611	940.454	573.402	574.236	548.543	628.115
ENSG00000268584	ENSG00000268584				18.313	0.548403	0.404066	0.00205213	0.00648382	FALSE	FALSE	14.9033	17.9224	36.7067	33.1276	8.62848	11.2395	15.0612	8.91518
ENSG00000139899	CBLN3	PRO1486	Q6UW01	643866	61.5748	0.548008	0.21598	0.000185006	0.000734873	FALSE	FALSE	75.8716	74.0793	87.3367	72.6966	41.5736	37.8056	58.6592	44.5759
ENSG00000153714	LURAP1L	C9orf150	Q8IV03	286343	39.7323	0.547888	0.254607	0.000504577	0.00183964	FALSE	FALSE	56.9037	53.7672	50.63	42.3296	28.2387	30.6532	26.1589	29.177
ENSG00000177822	ENSG00000177822				294.043	0.547837	0.0976446	3.83314e-10	3.43293e-09	FALSE	FALSE	376.648	353.669	363.27	322.994	214.928	227.855	243.357	249.625
ENSG00000135124	P2RX4	P2X4	Q99571	5025	497.021	0.547223	0.0788698	8.10107e-14	1.07933e-12	FALSE	FALSE	627.295	560.374	617.686	576.972	419.658	393.383	419.334	361.47
ENSG00000136280	CCM2	C7orf22	Q9BSQ5	83605	1374.64	0.546521	0.0604106	3.27455e-21	7.69273e-20	FALSE	FALSE	1697.63	1455.3	1635.35	1769.56	1138.18	1113.73	1089.16	1098.19
ENSG00000184117	NIPSNAP1	NIPSNAP1	B4DQI7	8508	6403	0.546098	0.0373959	6.64835e-50	5.76869e-48	FALSE	FALSE	7530.25	7501.12	7508.43	7910.12	5101.79	5503.27	5020.91	5148.11
ENSG00000100299	ARSA	ASA	A0A0C4DFZ2	410	1084.76	0.54607	0.0852225	2.93607e-12	3.33402e-11	FALSE	FALSE	1417.17	1086.1	1399.92	1301.18	920.11	766.33	931.414	855.857
ENSG00000265972	TXNIP	ARRDC6	Q9H3M7	10628	1714.49	0.545744	0.129015	4.14509e-07	2.5282e-06	FALSE	FALSE	1852.08	2537.81	1842.93	2082.43	1353.1	1484.64	1289.71	1273.25
ENSG00000145715	RASA1	CM-AVM	P20936	5921	2148.03	0.545744	0.0476749	5.73431e-32	2.37444e-30	FALSE	FALSE	2411.63	2663.27	2696.05	2457.88	1704.52	1791.17	1706.67	1753.05
ENSG00000144730	IL17RD	HH18	Q8NFM7	54756	478.725	0.545172	0.0755645	1.11619e-14	1.61418e-13	FALSE	FALSE	566.327	603.388	546.804	571.45	388.282	412.796	362.26	378.49
ENSG00000100478	AP4S1	AP47B	Q9Y587	11154	235.947	0.544192	0.126032	2.81882e-07	1.75523e-06	FALSE	FALSE	258.776	334.552	283.528	266.861	174.138	171.658	175.185	222.88
ENSG00000185504	FAAP100	C17orf70	A4ZI32	80233	3262.44	0.543766	0.06116	1.33219e-20	2.99517e-19	FALSE	FALSE	3948.03	3340.74	4207.35	4063.65	2684.24	2553.41	2711.8	2590.27
ENSG00000196182	STK40	SHIK	Q8N2I9	83931	1441.43	0.54302	0.0585974	4.24981e-22	1.05433e-20	FALSE	FALSE	1696.27	1550.89	1782.18	1836.74	1184.46	1216.93	1142.27	1121.69
ENSG00000231177	LINC00852	C3orf42		84657	59.1391	0.542946	0.220185	0.000232288	0.000906309	FALSE	FALSE	67.7425	58.5465	87.3367	82.8189	39.2204	50.0669	42.8054	44.5759
ENSG00000103335	PIEZO1	DHS	Q92508	9780	57118.5	0.542642	0.0519062	3.20224e-27	1.07157e-25	FALSE	FALSE	70537.5	59298.1	72274.3	69830.1	47384.5	45154.2	46496.2	45973.2
ENSG00000168140	VASN	SLITL2	Q6EMK4	114990	585.489	0.542224	0.0955673	2.67525e-10	2.42486e-09	FALSE	FALSE	685.554	572.322	803.751	749.971	483.195	432.21	481.164	475.747
ENSG00000270562	ENSG00000270562				26.9735	0.541787	0.325358	0.00143193	0.00469168	FALSE	FALSE	31.1615	35.8448	34.1752	41.4094	13.3349	28.6096	15.8538	15.399
ENSG00000134755	DSC2	ARVD11	Q02487	1824	1708.31	0.541264	0.0449781	5.53083e-35	2.71309e-33	FALSE	FALSE	2094.6	2080.19	2008.74	1940.72	1368.79	1428.44	1376.11	1368.89
ENSG00000091136	LAMB1	CLM	P07942	3912	19204.6	0.540596	0.0276388	8.6106e-87	2.09407e-84	FALSE	FALSE	22747.9	22904.8	22498.7	22991.4	15595.6	15170.3	15551.8	16176.2
ENSG00000202058	RN7SKP80	RN7SKP80		106479130	10.591	0.540131	0.501647	0.00227275	0.00709103	FALSE	FALSE	24.3873	14.3379	11.3917	13.8031	3.13763	11.2395	2.37808	4.05236
ENSG00000127364	TAS2R4	T2R4	Q9NYW5	50832	13.5919	0.538514	0.449808	0.00239805	0.00744734	FALSE	FALSE	16.2582	22.7017	12.6575	27.6063	6.27526	4.08709	13.4758	5.6733
ENSG00000183444	OR7E38P	OR7E76		389537	464.764	0.537527	0.0804246	4.67541e-13	5.77883e-12	FALSE	FALSE	539.23	573.517	578.448	528.2	370.24	416.883	361.468	350.124
ENSG00000275719	ENSG00000275719				37.058	0.536805	0.268388	0.000767677	0.00267409	FALSE	FALSE	40.6455	54.962	53.1615	42.3296	25.101	22.479	25.3662	32.4188
ENSG00000168209	DDIT4	Dig2	A0A024QZQ6	54541	10817.3	0.536733	0.0310039	9.31677e-69	1.51767e-66	FALSE	FALSE	13071.6	12356.9	13186.6	12681.4	8918.71	8939.49	8770.35	8613.69
ENSG00000067221	STOML1	SLP-1	Q53HB6	9399	362.606	0.536577	0.100245	1.64606e-09	1.36058e-08	FALSE	FALSE	379.358	401.462	510.097	448.142	295.722	303.467	282.991	279.613
ENSG00000272269	NUP153-AS1	NUP153-AS1		105374952	99.8322	0.535676	0.193717	0.000101831	0.000426467	FALSE	FALSE	102.969	107.534	143.03	141.712	78.4407	57.2193	72.9277	94.8251
ENSG00000275066	SYNRG	AP1GBP1	Q9UMZ2	11276	2811.29	0.53467	0.0359606	1.25383e-51	1.19612e-49	FALSE	FALSE	3240.8	3431.54	3311.2	3343.12	2286.55	2305.12	2271.86	2300.12
ENSG00000116525	TRIM62	DEAR1	Q9BVG3	55223	569.609	0.534491	0.0693938	2.77519e-16	4.71182e-15	FALSE	FALSE	677.425	640.427	697.428	699.359	462.8	432.21	479.579	467.642
ENSG00000130021	PUDP	DXF68S1E	Q08623	8226	3004.39	0.533743	0.0356702	3.00925e-52	2.91914e-50	FALSE	FALSE	3473.83	3560.58	3621.31	3580.54	2423.03	2516.63	2401.07	2458.16
ENSG00000160094	ZNF362	RN	Q5T0B9	149076	547.877	0.533538	0.0732538	6.65735e-15	9.825e-14	FALSE	FALSE	672.005	602.193	664.518	670.833	432.993	472.059	451.835	416.582
ENSG00000232070	TMEM253	C14orf176	P0C7T8	643382	36.8353	0.533501	0.305776	0.00131712	0.00435811	FALSE	FALSE	55.5488	33.4552	49.3642	54.2924	18.0414	39.8491	19.8173	24.3141
ENSG00000234684	SDCBP2-AS1	SDCBP2-AS1		100507495	84.4569	0.533483	0.195874	0.000116951	0.000483686	FALSE	FALSE	82.6458	107.534	129.106	100.303	67.459	54.154	76.0985	58.3539
ENSG00000085982	USP40	USP40	Q9NVE5	55230	1612.3	0.533314	0.0535984	5.5349e-25	1.59551e-23	FALSE	FALSE	1925.24	1969.07	1972.04	1794.41	1209.56	1318.09	1345.99	1364.02
ENSG00000026103	FAS	ALPS1A	P25445	355	1178.32	0.533168	0.0525159	7.12773e-26	2.163e-24	FALSE	FALSE	1368.4	1448.13	1402.45	1378.47	919.325	922.661	981.353	1005.79
ENSG00000228526	MIR34AHG	MIR34AHG		106614088	516.729	0.531695	0.090917	9.66723e-11	9.253e-10	FALSE	FALSE	640.844	573.517	621.483	637.705	400.048	349.446	441.53	469.263
ENSG00000237973	MTCO1P12	MTCO1P12		107075141	13447.4	0.531192	0.049697	2.55076e-28	8.93386e-27	FALSE	FALSE	15679.7	15452.7	16766.1	15907.7	11235.1	9921.41	11873.7	10742.8
ENSG00000188811	NHLRC3	NHLRC3	Q5JS37	387921	577.154	0.531143	0.0712835	1.89883e-15	2.95913e-14	FALSE	FALSE	642.199	684.636	745.526	675.434	472.213	475.124	479.579	442.517
ENSG00000083750	RRAGB	RAGB	Q5VZM2	10325	629.392	0.529827	0.0745006	2.32449e-14	3.25258e-13	FALSE	FALSE	715.36	822.041	672.113	785.859	524.769	509.865	499.396	505.734
ENSG00000007255	TRAPPC6A	TRS33	B7TZ90	79090	244.85	0.529145	0.11349	5.8898e-08	4.01973e-07	FALSE	FALSE	342.777	265.252	291.122	278.824	207.868	207.42	179.941	185.598
ENSG00000135862	LAMC1	LAMB2	P11047	3915	26531.9	0.528566	0.0344109	6.97931e-55	7.39336e-53	FALSE	FALSE	30759.1	33003.5	30455.2	31346.9	22035.6	20861.5	21489.1	22304.2
ENSG00000137496	IL18BP	FVH	A0A024R5G2	10068	393.269	0.52811	0.0850022	1.02587e-11	1.10091e-10	FALSE	FALSE	479.617	428.943	477.188	491.392	340.433	295.292	311.528	321.757
ENSG00000121281	ADCY7	AC7	P51828	113	2519.39	0.527908	0.048911	8.1463e-29	2.97383e-27	FALSE	FALSE	3190.67	2708.67	3030.2	3012.77	2044.17	2061.94	2058.62	2048.06
ENSG00000142102	PGGHG	ATHL1	A0A024R1Z9	80162	1734.55	0.527735	0.0635517	2.10468e-18	4.12503e-17	FALSE	FALSE	2086.47	1799.41	2188.48	2165.25	1343.69	1358.96	1470.44	1463.71
ENSG00000165698	SPACA9	C9orf9	A0A024R8F2	11092	301.172	0.526616	0.0981583	1.56081e-09	1.29507e-08	FALSE	FALSE	396.971	322.603	348.081	372.685	245.52	254.421	224.332	244.762
ENSG00000184465	WDR27	WDR27	A2RRH5	253769	1633.68	0.525755	0.0509681	1.30196e-26	4.14012e-25	FALSE	FALSE	1904.92	1969.07	1964.44	1906.67	1433.11	1235.32	1338.06	1317.83
ENSG00000169242	EFNA1	B61	P20827	1942	4893.07	0.525479	0.050664	7.22207e-27	2.34405e-25	FALSE	FALSE	5721.53	5262.02	6209.77	5986.88	3794.18	3979.8	4165.6	4024.8
ENSG00000172458	IL17D	IL-17D	Q8TAD2	53342	11.7236	0.524962	0.47438	0.00262224	0.00808617	FALSE	FALSE	23.0324	22.7017	8.86025	15.6436	8.62848	2.04355	3.96346	8.91518
ENSG00000159792	PSKH1	PSKH1	P11801	5681	1533.91	0.524636	0.0589533	1.18587e-20	2.68016e-19	FALSE	FALSE	1856.14	1653.64	1888.5	1874.47	1318.59	1301.74	1214.4	1163.84
ENSG00000166833	NAV2	HELAD1	A7E2D6	89797	3413.8	0.524447	0.0370228	3.37838e-47	2.66368e-45	FALSE	FALSE	4006.29	3939.34	4122.55	4075.61	2896.03	2711.78	2829.91	2728.86
ENSG00000156017	CARNMT1	C9orf41	Q8N4J0	138199	2722.37	0.524359	0.0514171	4.35764e-26	1.33647e-24	FALSE	FALSE	3055.19	3473.36	3251.71	3112.15	2267.72	2348.03	2185.45	2085.34
ENSG00000161395	PGAP3	AGLA546	Q96FM1	93210	544.046	0.523936	0.0768843	1.89692e-13	2.42803e-12	FALSE	FALSE	606.973	605.777	673.379	701.2	437.699	412.796	455.005	459.537
ENSG00000196937	FAM3C	GS3786	Q92520	10447	3054.15	0.522615	0.0389804	1.22297e-42	8.31379e-41	FALSE	FALSE	3607.96	3706.35	3504.86	3613.66	2426.17	2584.06	2563.57	2426.55
ENSG00000109436	TBC1D9	GRAMD9	Q6ZT07	23158	1539.31	0.522399	0.0467832	1.29499e-30	5.01359e-29	FALSE	FALSE	1762.66	1808.97	1812.55	1896.55	1296.63	1223.06	1230.26	1283.79
ENSG00000105974	CAV1	BSCL3	A0A024R757	857	6810.74	0.52218	0.0310587	4.47605e-65	6.54983e-63	FALSE	FALSE	8076.26	8044.77	7885.62	8152.14	5479.87	5716.82	5697.87	5432.59
ENSG00000143061	IGSF3	EWI-3	O75054	3321	8101.73	0.521773	0.0368684	4.03568e-47	3.16746e-45	FALSE	FALSE	9566.59	8967.18	9976.64	9768.03	6628.24	6527.08	6612.64	6767.43
ENSG00000090581	GNPTG	C16orf27	Q9UJJ9	84572	1733.74	0.521357	0.0581479	6.44637e-21	1.48215e-19	FALSE	FALSE	2135.24	1806.58	2178.35	2095.32	1418.21	1370.2	1437.15	1428.86
ENSG00000173599	PC	PCB	A0A024R5C5	5091	9655.45	0.519993	0.0458533	1.79155e-31	7.29592e-30	FALSE	FALSE	11888.8	10252.8	11824.6	11677.5	8057.43	7987.2	7701.01	7854.28
ENSG00000231711	ENSG00000231711				256.292	0.519401	0.108355	3.17602e-08	2.25588e-07	FALSE	FALSE	254.712	323.798	330.361	316.552	200.808	217.638	198.173	208.291
ENSG00000137720	C11orf1	C11orf1	E9PS93	64776	586.407	0.517382	0.0693466	1.74639e-15	2.73143e-14	FALSE	FALSE	704.522	714.507	653.127	705.801	455.741	511.908	477.201	468.452
ENSG00000273203	ENSG00000273203				52.9099	0.51707	0.221053	0.000382682	0.00143412	FALSE	FALSE	59.6134	66.9103	77.2107	60.7338	35.2983	44.958	38.8419	39.7131
ENSG00000114993	RTKN	RTKN	Q9BST9	6242	1612.47	0.516465	0.0516047	2.96294e-25	8.74548e-24	FALSE	FALSE	1904.92	1748.03	1958.11	2007.9	1305.25	1314	1301.6	1359.97
ENSG00000170919	ENSG00000170919				221.515	0.516038	0.127233	9.78972e-07	5.68198e-06	FALSE	FALSE	239.808	295.122	282.262	250.297	200.024	149.179	160.917	194.513
ENSG00000146700	SSC4D	S4D-SRCRB	Q8WTU2	136853	203.94	0.514036	0.125779	8.63485e-07	5.04391e-06	FALSE	FALSE	200.518	262.862	262.01	253.978	146.684	163.484	182.319	159.663
ENSG00000146416	AIG1	AIG-1	Q9NVV5	51390	801.972	0.513277	0.0644508	3.40568e-17	6.18359e-16	FALSE	FALSE	861.684	1028.75	949.312	953.337	658.902	661.087	638.117	664.586
ENSG00000102316	MAGED2	11B6	A0A024R9Y7	10916	4659.02	0.511805	0.0380002	5.15087e-43	3.5576e-41	FALSE	FALSE	5334.04	5446.02	5416.14	5748.55	3660.04	3935.87	3850.11	3881.35
ENSG00000075399	VPS9D1	ATP-BL	Q9Y2B5	9605	339.788	0.511626	0.10123	8.56281e-09	6.52201e-08	FALSE	FALSE	425.423	333.357	417.697	443.541	288.662	271.792	267.137	270.697
ENSG00000152465	NMT2	NMT2	B3KT39	9397	468.081	0.511559	0.0794266	2.38003e-12	2.73063e-11	FALSE	FALSE	528.391	566.348	584.776	542.924	407.892	352.512	363.053	398.752
ENSG00000210195	ENSG00000210195				36.8349	0.511419	0.321631	0.00199791	0.00633687	FALSE	FALSE	36.5809	66.9103	55.693	36.8084	26.6699	15.3266	38.0492	18.6408
ENSG00000165449	SLC16A9	C10orf36	Q7RTY1	220963	303.234	0.511236	0.0977267	3.3372e-09	2.67518e-08	FALSE	FALSE	349.551	399.072	364.536	331.276	235.322	267.704	242.564	235.847
ENSG00000169231	THBS3	TSP3	F5H4Z8	7059	588.598	0.510732	0.078167	1.28451e-12	1.51708e-11	FALSE	FALSE	665.231	667.908	724.009	733.407	460.447	452.645	462.932	542.205
ENSG00000273729	ENSG00000273729				63.5329	0.510479	0.217662	0.000392699	0.00146801	FALSE	FALSE	67.7425	70.4948	97.4627	80.9785	41.5736	48.0233	42.0127	59.9749
ENSG00000270133	ENSG00000270133				178.608	0.510382	0.134141	2.85944e-06	1.55215e-05	FALSE	FALSE	192.389	249.719	224.038	195.084	138.056	128.743	137.928	162.905
ENSG00000106785	TRIM14	TRIM14	A0A024R165	9830	4125.95	0.508645	0.0343431	2.67616e-51	2.48437e-49	FALSE	FALSE	4872.04	4901.18	4746.56	4898.28	3428.64	3328.94	3517.18	3314.83
ENSG00000151320	AKAP6	ADAP100	B2RP22	9472	175.37	0.508607	0.118966	3.83917e-07	2.35325e-06	FALSE	FALSE	219.486	195.952	222.772	202.446	134.918	142.026	141.099	144.264
ENSG00000256304	ENSG00000256304				92.1459	0.508542	0.184342	0.000121478	0.000500953	FALSE	FALSE	104.323	138.6	110.12	99.3827	56.4773	73.5676	76.8912	77.8052
ENSG00000161082	CELF5	BRUNOL-5	Q8N6W0	60680	127.54	0.507852	0.140258	6.0158e-06	3.09889e-05	FALSE	FALSE	151.743	145.769	159.484	158.276	98.0509	96.0466	98.2939	112.655
ENSG00000265688	MILIP	MAFG-AS1		92659	405.725	0.507609	0.0853963	5.56244e-11	5.47587e-10	FALSE	FALSE	508.069	450.45	524.02	445.382	342.002	324.924	318.662	332.293
ENSG00000174871	CNIH2	CNIH-2	Q6PI25	254263	53.2163	0.507267	0.230312	0.000578839	0.00208052	FALSE	FALSE	66.3876	58.5465	78.4765	64.4147	36.0827	29.6314	45.1835	47.0073
ENSG00000270344	ENSG00000270344				46.0891	0.507107	0.238819	0.00070308	0.0024685	FALSE	FALSE	51.4843	52.5724	63.2875	64.4147	31.3763	36.7838	40.4273	28.3665
ENSG00000186153	WWOX	D16S432E	Q9NZC7	51741	282.31	0.506909	0.0944764	1.61693e-09	1.33842e-08	FALSE	FALSE	349.551	321.408	325.298	346.919	238.46	213.551	229.881	233.416
ENSG00000169855	ROBO1	DUTT1	Q9Y6N7	6091	4177.11	0.506868	0.0406022	1.92985e-37	1.0446e-35	FALSE	FALSE	4865.26	5056.51	4802.25	4937.85	3678.09	3374.92	3387.17	3314.83
ENSG00000089818	NECAP1	DEE21	Q8NC96	25977	3150.16	0.506647	0.0414771	5.42932e-36	2.76543e-34	FALSE	FALSE	3515.83	3827.03	3875.72	3609.06	2640.32	2631.06	2550.09	2552.17
ENSG00000186815	TPCN1	TPC1	B3KSG7	53373	6434.16	0.505232	0.0336387	1.16251e-52	1.14703e-50	FALSE	FALSE	7549.22	7194.05	7709.68	7790.5	5298.67	5379.63	5312.62	5238.89
ENSG00000224728	ENSG00000224728				34.5264	0.504997	0.273305	0.00131415	0.0043512	FALSE	FALSE	51.4843	35.8448	49.3642	41.4094	29.8075	19.4137	24.5735	24.3141
ENSG00000166619	BLCAP	BC10	P62952	10904	4042.74	0.503455	0.0427044	9.2329e-34	4.16252e-32	FALSE	FALSE	4526.55	4547.51	5047.81	4890.91	3412.96	3319.74	3251.62	3344.81
ENSG00000107159	CA9	CAIX	A0A0S2Z3D0	768	113.254	0.503219	0.160222	3.59587e-05	0.000163008	FALSE	FALSE	127.356	126.652	146.827	147.234	90.2069	108.308	81.6473	77.8052
ENSG00000196911	KPNA5	IPOA6	O15131	3841	716.479	0.502459	0.0607214	2.62065e-18	5.08436e-17	FALSE	FALSE	814.264	854.301	860.71	848.433	611.838	587.519	585.007	569.761
ENSG00000251151	HOXC-AS3	HOXC-AS3		100874365	182.452	0.502221	0.117246	3.79139e-07	2.32819e-06	FALSE	FALSE	211.356	234.186	212.646	214.409	158.45	139.983	141.892	146.695
ENSG00000130487	KLHDC7B	KLHDC7B	Q96G42	113730	24.921	0.501735	0.322704	0.00226148	0.00706333	FALSE	FALSE	33.8712	21.5069	35.441	41.4094	18.0414	12.2613	19.8173	17.0199
ENSG00000231527	FAM27C	FAM27A		100132948	13.5584	0.50148	0.412111	0.00317356	0.00962379	FALSE	FALSE	24.3873	14.3379	17.7205	20.2446	7.05967	10.2177	3.96346	10.5361
ENSG00000182541	LIMK2	LIMK2	P53671	3985	1083.94	0.500765	0.0552911	2.74497e-21	6.48391e-20	FALSE	FALSE	1296.59	1211.55	1294.86	1297.5	847.16	949.227	879.096	895.571
ENSG00000100385	IL2RB	CD122	P14784	3560	25.093	0.500542	0.3052	0.00199364	0.00632564	FALSE	FALSE	35.2261	32.2603	36.7067	27.6063	15.6881	16.3484	16.6465	20.2618
ENSG00000115129	TP53I3	PIG3	Q53FA7	9540	774.355	0.500394	0.0631277	4.5754e-17	8.18688e-16	FALSE	FALSE	880.652	886.562	967.033	918.369	665.962	591.606	647.63	637.03
ENSG00000109586	GALNT7	GALNAC-T7	Q86SF2	51809	10224.6	0.499972	0.0384329	2.26118e-40	1.36996e-38	FALSE	FALSE	11825.1	12930.4	11579.1	11685.7	8259.81	8494	8465.96	8556.95
ENSG00000105976	MET	AUTS9	A0A024R759	4233	17057	0.49946	0.0363336	1.11251e-44	8.13974e-43	FALSE	FALSE	19634.5	21411.3	19345.7	19687	13856.6	14034	14004.5	14482.3
ENSG00000278390	LOC101929140	LOC101929140		101929140	41.815	0.499371	0.245934	0.000921142	0.0031577	FALSE	FALSE	47.4197	50.1827	59.4902	54.2924	33.7295	28.6096	35.6712	25.1246
ENSG00000123739	PLA2G12A	GXII	Q542Y6	81579	1069.74	0.499233	0.0537589	3.26015e-22	8.18213e-21	FALSE	FALSE	1238.33	1333.43	1242.97	1219.28	878.536	889.964	905.255	850.184
ENSG00000165685	TMEM52B	C12orf59	Q4KMG9	120939	1753.92	0.498974	0.0437993	9.42344e-32	3.8834e-30	FALSE	FALSE	1997.05	2094.53	2078.36	2068.63	1409.58	1461.14	1504.53	1417.51
ENSG00000150907	FOXO1	FKH1	Q12778	2308	1101.2	0.498588	0.058547	3.36451e-19	6.92431e-18	FALSE	FALSE	1204.46	1360.91	1251.83	1364.67	877.752	881.79	935.377	932.852
ENSG00000186897	C1QL4	C1QTNF11	Q86Z23	338761	90.3416	0.498212	0.166693	6.18685e-05	0.000269768	FALSE	FALSE	111.098	101.56	106.323	119.627	69.8123	71.5241	65.7935	76.9948
ENSG00000115935	WIPF1	PRPL-2	A0A140VJZ9	7456	2320.99	0.497371	0.0410481	1.77495e-35	8.78169e-34	FALSE	FALSE	2742.22	2775.58	2690.98	2685.17	1940.62	1993.48	1827.95	1911.9
ENSG00000185127	C6orf120	C6orf120	Q7Z4R8	387263	1031.69	0.497024	0.0557053	9.30999e-21	2.1152e-19	FALSE	FALSE	1181.43	1253.37	1237.9	1180.63	823.628	858.289	900.499	817.765
ENSG00000171889	MIR31HG	LncHIFCAR		554202	93.1762	0.497015	0.172093	8.65905e-05	0.00036738	FALSE	FALSE	109.743	95.5862	126.575	121.468	62.7526	74.5894	76.8912	77.8052
ENSG00000117298	ECE1	ECE	A0A024RAB0	1889	10437.3	0.496907	0.041917	4.1982e-34	1.92282e-32	FALSE	FALSE	12413.1	11181.2	12799.3	12603.2	8501.41	8549.17	8643.52	8807.39
ENSG00000078319	ENSG00000078319				692.076	0.496672	0.0647363	3.43787e-16	5.79705e-15	FALSE	FALSE	783.103	843.548	775.904	853.955	552.223	591.606	578.665	557.604
ENSG00000235453	SMIM27	C9orf133		100129250	152.771	0.496526	0.151318	2.27382e-05	0.000107068	FALSE	FALSE	159.872	181.614	232.898	164.718	118.446	108.308	135.55	120.76
ENSG00000082014	SMARCD3	BAF60C	Q6STE5	6604	1479.44	0.496327	0.0497952	4.33276e-25	1.25527e-23	FALSE	FALSE	1777.56	1660.81	1741.67	1767.72	1205.63	1294.59	1162.09	1225.43
ENSG00000091986	CCDC80	CL2	Q76M96	151887	1754.79	0.496184	0.0517978	1.99748e-23	5.30622e-22	FALSE	FALSE	1971.31	2050.32	2082.16	2142.25	1411.15	1390.63	1416.54	1573.93
ENSG00000196747	H2AC13	H2A/c	A4FTV9	8329	61.5683	0.495788	0.209931	0.000413663	0.00153739	FALSE	FALSE	78.5813	88.4172	63.2875	74.537	38.436	49.0451	47.5615	52.6806
ENSG00000113273	ARSB	ASB	A0A024RAJ9	411	2330.15	0.495655	0.0405713	5.1967e-36	2.65478e-34	FALSE	FALSE	2683.96	2663.27	2783.38	2798.36	1851.2	1964.87	1941.3	1954.86
ENSG00000162976	SLC66A3	C2orf22	Q8N755	130814	645.313	0.495291	0.0760455	1.50212e-12	1.76084e-11	FALSE	FALSE	807.49	802.924	729.072	707.641	527.122	540.518	478.786	568.951
ENSG00000260236	ENSG00000260236				89.1205	0.494576	0.170087	8.24429e-05	0.000351492	FALSE	FALSE	109.743	108.729	101.26	114.106	80.794	61.3064	69.7569	67.2691
ENSG00000105327	BBC3	JFY-1	Q96PG8	27113	256.029	0.493883	0.114491	3.41965e-07	2.11184e-06	FALSE	FALSE	327.874	283.174	321.5	287.105	202.377	237.051	175.185	213.964
ENSG00000122884	P4HA1	P4HA	P13674	5033	4923.6	0.49378	0.0531823	3.30837e-22	8.29108e-21	FALSE	FALSE	5596.88	6356.48	5745.24	5432	3916.55	4141.25	4334.44	3865.95
ENSG00000160801	PTH1R	EKNS	A0A024R2Z8	5745	38.5963	0.493333	0.263285	0.0013529	0.00446068	FALSE	FALSE	56.9037	56.1569	46.8327	37.7286	34.5139	24.5225	25.3662	26.7455
ENSG00000085117	CD82	4F9	P27701	3732	248.989	0.493241	0.119992	8.496e-07	4.96448e-06	FALSE	FALSE	360.39	281.979	286.059	261.34	207.868	217.638	191.039	185.598
ENSG00000178971	CTC1	AAF-132	Q2NKJ3	80169	2598.38	0.492418	0.0538274	1.18163e-21	2.84563e-20	FALSE	FALSE	3133.77	2773.19	3185.89	3113.99	2172.02	1980.2	2188.62	2239.33
ENSG00000261373	VPS9D1-AS1	MYU		100128881	3424.04	0.49184	0.0549393	7.08947e-21	1.62353e-19	FALSE	FALSE	4229.84	3527.13	4117.48	4206.28	2890.54	2824.18	2864.79	2732.1
ENSG00000178904	DPY19L3	DPY19L3	Q6ZPD9	147991	2207.66	0.491725	0.0472757	4.99716e-27	1.64042e-25	FALSE	FALSE	2552.54	2727.79	2663.14	2415.55	1775.9	1844.3	1875.51	1806.54
ENSG00000165905	LARGE2	GYLTL1B	Q8N3Y3	120071	2185.58	0.491129	0.0680561	1.09101e-14	1.58041e-13	FALSE	FALSE	2557.96	2180.56	2788.45	2757.87	1764.92	1814.67	1742.34	1877.86
ENSG00000082781	ITGB5	ITGB5	L7RT22	3693	13172.9	0.491028	0.0356352	6.95699e-45	5.17786e-43	FALSE	FALSE	15228.5	14809.9	15751	15893.9	10637.3	11430.6	11010.5	10621.2
ENSG00000159363	ATP13A2	CLN12	Q8N4D4	23400	4979.34	0.490803	0.049229	4.21532e-25	1.22535e-23	FALSE	FALSE	6071.08	5233.34	6161.67	5892.1	4119.71	4218.9	4156.09	3981.84
ENSG00000118058	KMT2A	ALL-1	Q03164	4297	3787.85	0.490652	0.0595942	3.71888e-18	7.14282e-17	FALSE	FALSE	4208.16	4506.89	4546.57	4539.39	3292.94	2724.05	3098.63	3386.15
ENSG00000159674	SPON2	DIL-1	Q9BUD6	10417	622.741	0.490401	0.0718929	1.8524e-13	2.3728e-12	FALSE	FALSE	741.103	681.051	749.324	759.173	538.103	543.583	493.847	475.747
ENSG00000100583	SAMD15	C14orf174	Q9P1V8	161394	55.9332	0.490184	0.229993	0.000774062	0.00269362	FALSE	FALSE	84.0007	80.0534	60.756	56.1328	40.7892	32.6967	43.5981	49.4387
ENSG00000234494	SP2-AS1	SP2-AS1		100506325	45.0176	0.490034	0.256179	0.00127569	0.00423685	FALSE	FALSE	43.3552	75.2741	48.0985	61.6541	31.3763	26.5661	33.2931	40.5236
ENSG00000160766	GBAP1	Beta-GC		2630	1221.32	0.489054	0.0482572	7.93285e-26	2.39889e-24	FALSE	FALSE	1455.11	1413.48	1406.25	1450.25	1042.48	1014.62	998	990.396
ENSG00000139410	SDSL	SDH 2	A0A024RBL2	113675	152.717	0.487931	0.159561	5.2134e-05	0.00023082	FALSE	FALSE	200.518	170.86	207.583	159.196	123.152	150.201	94.3304	115.897
ENSG00000083857	FAT1	CDHF7	Q14517	2195	7103.12	0.487783	0.0530288	7.40822e-22	1.80675e-20	FALSE	FALSE	8321.48	8552.57	8202.06	8240.48	6072.88	5306.07	5642.38	6487.01
ENSG00000241547	ENSG00000241547				36.9594	0.487391	0.262455	0.00146131	0.00477525	FALSE	FALSE	36.5809	44.2086	48.0985	58.8934	27.4543	23.5008	26.9515	29.9874
ENSG00000100253	MIOX	ALDRL6	Q9UGB7	55586	6.83494	0.486353	0.530837	0.00275036	0.00844575	FALSE	FALSE	8.1291	13.1431	8.86025	12.8829	3.13763	6.13064	1.58538	0.810471
ENSG00000166224	SGPL1	NPHS14	O95470	8879	2858.22	0.486337	0.0368514	1.85303e-41	1.17633e-39	FALSE	FALSE	3277.38	3382.56	3261.84	3444.35	2354.79	2354.16	2420.09	2370.63
ENSG00000138061	CYP1B1	ASGD6	Q16678	1545	5491.15	0.485929	0.0308208	1.08158e-57	1.30599e-55	FALSE	FALSE	6416.57	6577.52	6448.99	6227.98	4521.32	4542.8	4588.1	4605.91
ENSG00000114770	ABCC5	ABC33	O15440	10057	7804.76	0.485923	0.0369465	3.37056e-41	2.10868e-39	FALSE	FALSE	9244.14	8779.59	9209.59	9275.71	6686.29	6108.16	6645.93	6488.63
ENSG00000272556	ENSG00000272556				322.41	0.485411	0.0958797	8.8739e-09	6.74409e-08	FALSE	FALSE	390.197	368.007	410.103	359.802	284.74	231.942	271.894	262.593
ENSG00000198855	FICD	HIP13	A0A024RBM8	11153	276.107	0.484822	0.114017	4.70734e-07	2.84139e-06	FALSE	FALSE	329.228	293.927	318.969	369.004	193.749	222.746	225.125	256.109
ENSG00000169851	PCDH7	BH-Pcdh	O60245	5099	658.556	0.484677	0.0679648	2.05609e-14	2.88873e-13	FALSE	FALSE	718.07	751.546	826.534	797.822	546.732	517.017	561.226	549.499
ENSG00000167608	TMC4	TMC4	A0A087WT65	147798	23.233	0.484641	0.328522	0.00287313	0.00879147	FALSE	FALSE	23.0324	25.0914	36.7067	38.6488	19.6102	12.2613	12.6831	17.8304
ENSG00000260428	SCX	SCXA	Q7RTU7	642658	26.6075	0.48328	0.291722	0.00220062	0.00689942	FALSE	FALSE	36.5809	38.2345	29.1122	34.0478	20.3946	18.3919	16.6465	19.4513
ENSG00000167065	DUSP18	DSP18	A0A024R1L2	150290	286.624	0.483038	0.0971165	1.42675e-08	1.06097e-07	FALSE	FALSE	349.551	330.967	336.689	337.717	254.932	246.247	214.82	222.069
ENSG00000123240	OPTN	ALS12	Q96CV9	10133	2232.02	0.482943	0.0451034	1.91323e-28	6.75579e-27	FALSE	FALSE	2482.08	2548.57	2666.93	2738.54	1830.02	1865.76	1801.79	1922.44
ENSG00000135976	ANKRD36	UNQ2430		375248	560.765	0.482799	0.0694839	7.68681e-14	1.02651e-12	FALSE	FALSE	674.715	672.688	631.609	654.269	432.993	477.168	465.31	477.367
ENSG00000186106	ANKRD46	ANK-S	A0A024R9E1	157567	941.791	0.48205	0.0559946	1.51479e-19	3.20145e-18	FALSE	FALSE	1108.27	1104.02	1149.3	1050.88	765.582	814.353	776.839	765.085
ENSG00000130733	YIPF2	FinGER2	A0A024R7E1	78992	1802.86	0.482016	0.0562085	2.02574e-19	4.22956e-18	FALSE	FALSE	2142.02	1920.09	2232.78	2147.77	1461.35	1603.16	1425.26	1490.46
ENSG00000106004	HOXA5	HOX1	P20719	3202	207.307	0.480803	0.12305	2.15687e-06	1.19406e-05	FALSE	FALSE	241.163	256.888	255.681	235.574	158.45	137.939	183.112	189.65
ENSG00000267199	ENSG00000267199				58.6809	0.47977	0.214569	0.000641089	0.00226931	FALSE	FALSE	74.5167	66.9103	91.134	58.8934	43.9268	41.8927	45.9762	46.1969
ENSG00000235387	SPAAR	LINC00961	A0A1B0GVQ0	158376	394.385	0.479458	0.0887706	1.43807e-09	1.20015e-08	FALSE	FALSE	429.487	452.839	522.755	455.504	334.942	297.336	322.626	339.587
ENSG00000169884	WNT10B	SHFM6	O00744	7480	1761.33	0.478155	0.0534166	7.22323e-21	1.65197e-19	FALSE	FALSE	2018.73	1943.98	2041.65	2228.75	1416.64	1499.96	1528.31	1412.65
ENSG00000268858	LOC112268269	LOC112268269		112268269	423.234	0.477817	0.107142	1.86694e-07	1.19306e-06	FALSE	FALSE	514.843	416.995	579.713	495.073	342.786	297.336	362.26	376.869
ENSG00000253540	FAM86HP	FAM86HP		729375	46.0037	0.477764	0.23139	0.000990113	0.00336806	FALSE	FALSE	60.9682	58.5465	53.1615	57.053	27.4543	34.7403	39.6346	36.4712
ENSG00000274020	LINC01138	LINC00875		388685	429.9	0.477625	0.0831014	1.9585e-10	1.80264e-09	FALSE	FALSE	494.52	556.789	501.237	470.227	345.924	368.86	335.309	366.333
ENSG00000152104	PTPN14	CATLPH	A8K6H6	5784	6174.36	0.476981	0.0380165	8.42402e-38	4.60309e-36	FALSE	FALSE	6976.12	7407.93	7183.13	7244.81	5324.56	4836.05	5148.54	5273.74
ENSG00000136295	TTYH3	TTYH3	A0A024R816	80727	2854.03	0.476731	0.0703834	2.664e-13	3.36252e-12	FALSE	FALSE	3542.93	2816.21	3594.73	3434.22	2572.07	2266.29	2282.16	2323.62
ENSG00000185621	LMLN	GP63	B4DR62	89782	712.87	0.47647	0.0631843	9.76472e-16	1.57136e-14	FALSE	FALSE	793.942	886.562	836.66	821.747	616.544	581.389	585.007	581.108
ENSG00000121270	ABCC11	EWWD	A0A024R6Q6	85320	31.7598	0.476362	0.278685	0.00211093	0.00665257	FALSE	FALSE	39.2906	46.5983	43.0355	34.968	22.7478	15.3266	25.3662	26.7455
ENSG00000178127	NDUFV2	CI-24k	P19404	4729	96.7663	0.475718	0.165813	0.000105084	0.000438601	FALSE	FALSE	135.485	117.093	112.652	103.984	77.6563	68.4588	74.5131	84.289
ENSG00000164638	SLC29A4	ENT4	Q7RTT9	222962	131.975	0.475708	0.173343	0.000155883	0.000628591	FALSE	FALSE	158.517	133.821	170.876	175.76	121.583	121.591	99.0866	74.5633
ENSG00000176422	SPRYD4	SPRYD4	Q8WW59	283377	1364.26	0.475037	0.0517684	9.22053e-22	2.23297e-20	FALSE	FALSE	1539.11	1589.12	1535.35	1706.99	1167.2	1107.6	1148.61	1120.07
ENSG00000160318	CLDND2	CLDND2	Q8NHS1	125875	68.1006	0.473996	0.225038	0.000921449	0.00315813	FALSE	FALSE	104.323	62.131	88.6025	84.6593	57.2617	37.8056	45.1835	64.8377
ENSG00000136205	TNS3	TEM6	Q68CZ2	64759	4674.86	0.473379	0.0474853	4.2909e-25	1.24523e-23	FALSE	FALSE	5519.66	5005.13	5588.28	5705.3	3894.58	3677.36	3924.62	4083.96
ENSG00000273142	ENSG00000273142				172.434	0.473357	0.1551	5.81945e-05	0.000255426	FALSE	FALSE	185.614	179.224	258.213	207.047	132.565	120.569	126.038	170.199
ENSG00000237356	ENSG00000237356				13.1519	0.472645	0.420398	0.00406018	0.0119637	FALSE	FALSE	13.5485	15.5328	25.315	21.1648	9.41289	5.10886	11.8904	3.24188
ENSG00000051108	HERPUD1	HERP	Q15011	9709	5287.11	0.472157	0.0385649	3.72945e-36	1.9231e-34	FALSE	FALSE	6163.21	6241.78	6122.43	6108.35	4534.66	4499.89	4522.31	4104.23
ENSG00000253982	CLN8-AS1	CLN8-AS1		101927752	79.4703	0.471934	0.179941	0.000231365	0.000903243	FALSE	FALSE	96.1943	101.56	99.9942	89.2603	65.8902	57.2193	71.3423	54.3016
ENSG00000119950	MXI1	MAD2	A0A0S2Z3X5	4601	2751.96	0.47156	0.0416628	2.17765e-31	8.78539e-30	FALSE	FALSE	3213.7	3365.83	3103.62	3141.6	2208.89	2358.25	2275.82	2347.93
ENSG00000180815	MAP3K15	ASK3	Q6ZN16	389840	183.791	0.471541	0.125983	4.47314e-06	2.35337e-05	FALSE	FALSE	210.002	200.731	255.681	208.888	144.331	137.939	148.233	164.526
ENSG00000260686	ENSG00000260686				59.7849	0.471531	0.224614	0.000953811	0.00325483	FALSE	FALSE	56.9037	93.1965	65.819	80.0582	46.28	54.154	35.6712	46.1969
ENSG00000258938	ENSG00000258938				31.5697	0.47072	0.277683	0.00225977	0.00705977	FALSE	FALSE	39.2906	39.4293	35.441	47.8509	21.9634	17.3701	29.3296	21.8827
ENSG00000167615	LENG8	pp13842	A0A024R4R9	114823	20216.1	0.470391	0.0545059	1.28378e-19	2.72992e-18	FALSE	FALSE	24456.4	21063.6	24918.8	23936.5	17607.6	15388.9	17042.9	17314.1
ENSG00000160472	TMEM190	MDAC1	Q8WZ59	147744	9.3337	0.47013	0.456757	0.00395224	0.0116835	FALSE	FALSE	13.5485	9.55862	21.5177	11.0425	3.92204	3.06532	6.34154	5.6733
ENSG00000177943	MAMDC4	AEGP	Q6UXC1	158056	1356.23	0.469886	0.0931956	1.05661e-08	7.97748e-08	FALSE	FALSE	1791.11	1271.3	1750.53	1574.48	1182.89	987.032	1169.22	1123.31
ENSG00000197766	CFD	ADIPSIN	A6XNE2	1675	791.835	0.469331	0.0797835	8.97426e-11	8.62318e-10	FALSE	FALSE	898.265	812.482	1039.18	965.3	708.32	608.977	662.691	639.462
ENSG00000146376	ARHGAP18	MacGAP	Q8N392	93663	3184.58	0.468964	0.0394216	2.54322e-34	1.19331e-32	FALSE	FALSE	3686.55	3856.9	3756.74	3529	2625.41	2725.07	2687.23	2609.72
ENSG00000256427	ENSG00000256427				193.764	0.468719	0.125223	4.54388e-06	2.38478e-05	FALSE	FALSE	237.099	256.888	205.051	222.691	180.414	144.07	145.855	158.042
ENSG00000185475	TMEM179B	TMEM179B	Q7Z7N9	374395	933.095	0.468103	0.0630256	2.37923e-15	3.65825e-14	FALSE	FALSE	1075.75	1068.18	1072.09	1140.14	789.898	819.462	800.619	698.626
ENSG00000151694	ADAM17	ADAM18	B2RNB2	6868	3946.69	0.467431	0.034125	2.14263e-44	1.55163e-42	FALSE	FALSE	4567.2	4760.19	4482.02	4548.6	3281.96	3255.37	3364.19	3314.02
ENSG00000277142	ENSG00000277142				113.702	0.467334	0.150398	5.00175e-05	0.000221961	FALSE	FALSE	149.033	132.626	130.372	134.351	94.9133	77.6547	99.0866	91.5832
ENSG00000181027	FKRP	FKTR	A0A024R0R7	79147	1297.15	0.466806	0.0532007	3.62301e-20	7.91981e-19	FALSE	FALSE	1448.33	1448.13	1579.66	1571.72	1097.39	1029.95	1120.07	1081.98
ENSG00000123146	ADGRE5	CD97	P48960	976	9773.02	0.466802	0.0458764	5.32347e-26	1.62691e-24	FALSE	FALSE	11701.8	10207.4	11670.2	11934.2	8154.7	8021.94	8275.71	8218.18
ENSG00000115652	UXS1	SDR6E1	Q8NBZ7	80146	2536.85	0.466741	0.0374572	2.51244e-37	1.3557e-35	FALSE	FALSE	2949.51	2979.9	2965.65	2906.02	2059.07	2150.83	2111.73	2172.06
ENSG00000188157	AGRN	AGRIN	O00468	375790	18328.6	0.466339	0.0941746	1.72207e-08	1.26802e-07	FALSE	FALSE	22279.1	17762.3	23742.9	22431	15571.3	14346.7	15383	15112
ENSG00000215158	ENSG00000215158				429.459	0.466213	0.0833951	5.15541e-10	4.5464e-09	FALSE	FALSE	485.036	529.308	498.705	502.435	333.373	326.967	378.114	381.732
ENSG00000277103	ENSG00000277103				32.3894	0.466197	0.348376	0.00387649	0.0114845	FALSE	FALSE	74.5167	27.481	40.504	33.1276	16.4726	14.3048	34.8785	17.8304
ENSG00000223804	ENSG00000223804				313.979	0.465564	0.0911072	7.5119e-09	5.75712e-08	FALSE	FALSE	388.842	371.591	340.487	373.605	243.166	270.77	261.589	261.782
ENSG00000133019	CHRM3	EGBRS	A0A024R3S2	1131	98.0824	0.465468	0.180255	0.000272608	0.00104906	FALSE	FALSE	143.614	112.314	107.589	113.186	96.4821	77.6547	68.1716	65.6482
ENSG00000182379	NXPH4	NPH4	O95158	11247	584.058	0.465417	0.0861872	1.53395e-09	1.27463e-08	FALSE	FALSE	689.618	634.453	718.946	696.599	533.397	518.039	414.578	466.831
ENSG00000037965	HOXC8	HOX3	P31273	3224	86.3282	0.465399	0.187335	0.000362157	0.00136506	FALSE	FALSE	111.098	109.924	98.7285	102.143	79.2251	45.9798	68.9642	74.5633
ENSG00000094975	SUCO	C1orf9	B4DYM4	51430	2735.49	0.465329	0.0400342	6.48848e-33	2.81499e-31	FALSE	FALSE	3201.51	3312.06	3140.32	3070.74	2219.87	2349.06	2321	2269.32
ENSG00000182492	BGN	DSPG1	B4DNL4	633	5.39652	0.464822	0.556368	0.00251569	0.00777489	FALSE	FALSE	13.5485	10.7534	5.063	6.44147	3.13763	1.02177	1.58538	1.62094
ENSG00000064205	CCN5	CT58	O76076	8839	3666.06	0.464503	0.0710466	1.38319e-12	1.62694e-11	FALSE	FALSE	4231.19	3555.81	4655.43	4693.99	2949.37	3148.08	3006.68	3087.89
ENSG00000186523	FAM86B1	FAM86B1	Q4KMP3	85002	140.698	0.464232	0.156055	8.00688e-05	0.000342384	FALSE	FALSE	140.904	201.926	143.03	187.723	109.033	126.7	114.148	102.119
ENSG00000138834	MAPK8IP3	JIP-3	E9PFH7	23162	2201.89	0.463962	0.0577915	2.12685e-17	3.91935e-16	FALSE	FALSE	2578.28	2295.26	2773.26	2621.68	1876.3	1722.71	1843.01	1904.61
ENSG00000089057	SLC23A2	NBTL1	A0A140VK48	9962	1506.8	0.463757	0.0524024	1.86124e-20	4.15757e-19	FALSE	FALSE	1773.5	1654.84	1827.74	1760.36	1294.27	1328.3	1219.16	1196.26
ENSG00000129103	SUMF2	pFGE	Q8NBJ7	25870	9877.16	0.463705	0.0288337	6.95417e-60	8.96102e-58	FALSE	FALSE	11455.3	11250.5	11405.7	11745.6	8254.32	8534.87	8185.34	8185.76
ENSG00000165124	SVEP1	C9orf13	B3KQM1	79987	5083.42	0.462634	0.0431283	1.59144e-28	5.66585e-27	FALSE	FALSE	5829.92	6129.46	5823.71	5858.06	4507.99	4006.37	4106.15	4405.72
ENSG00000002746	HECW1	NEDL1	Q76N89	23072	775.62	0.462447	0.0595744	1.80838e-16	3.10699e-15	FALSE	FALSE	880.652	902.094	927.794	905.486	625.173	634.521	647.63	681.606
ENSG00000152256	PDK1	PDK1	Q15118	5163	2498.28	0.46172	0.0545939	5.88359e-19	1.19379e-17	FALSE	FALSE	2873.64	3136.42	2784.65	2835.17	2038.67	2287.75	1973.8	2056.17
ENSG00000162511	LAPTM5	CLAST6	Q13571	7805	9.43318	0.461515	0.493555	0.00370412	0.0110217	FALSE	FALSE	4.06455	13.1431	18.9862	22.085	2.35322	2.04355	7.92692	4.86283
ENSG00000158850	B4GALT3	beta4Gal-T3	A8K5Z0	8703	4140.64	0.46144	0.0410295	5.03541e-31	2.008e-29	FALSE	FALSE	4945.2	4472.24	4907.31	4914.84	3431	3543.51	3534.62	3376.42
ENSG00000101346	POFUT1	DDD2	Q9H488	23509	7116.46	0.461242	0.0312705	6.32534e-51	5.7484e-49	FALSE	FALSE	8207.68	8053.13	8199.53	8565.31	5886.98	5935.48	5985.62	6097.98
ENSG00000225177	ENSG00000225177				77.9146	0.461158	0.21188	0.000850926	0.00293565	FALSE	FALSE	119.227	84.8327	91.134	89.2603	58.8306	56.1975	43.5981	80.2366
ENSG00000151388	ADAMTS12	PRO4389	D6REX0	81792	13.8794	0.459921	0.397202	0.00452404	0.013162	FALSE	FALSE	18.9679	22.7017	12.6575	23.9255	10.1973	4.08709	6.34154	12.1571
ENSG00000213983	AP1G2	G2AD	Q86U03	8906	3359.26	0.459829	0.0468659	2.13432e-24	6.04153e-23	FALSE	FALSE	4019.84	3582.09	4059.26	3956.9	2903.88	2741.42	2719.73	2890.95
ENSG00000180011	PTGR3	PRG-3	Q8N4Q0	284273	3128.68	0.459723	0.0386704	2.84885e-34	1.3259e-32	FALSE	FALSE	3631	3761.32	3646.62	3488.52	2568.93	2718.94	2623.81	2590.27
ENSG00000163913	IFT122	CED	Q9HBG6	55764	2149.84	0.458928	0.0528326	8.09416e-20	1.7405e-18	FALSE	FALSE	2498.34	2365.76	2465.68	2670.45	1749.23	1683.88	1881.06	1884.35
ENSG00000151176	PLBD2	P76	Q8NHP8	196463	5330	0.458843	0.0377179	9.97552e-36	5.02179e-34	FALSE	FALSE	6065.66	5879.74	6359.13	6430.43	4507.99	4499.89	4344.75	4552.42
ENSG00000196689	TRPV1	VR1	Q8NER1	7442	502.903	0.458171	0.0777359	8.80114e-11	8.46625e-10	FALSE	FALSE	569.037	554.4	631.609	597.216	419.658	380.099	435.981	435.223
ENSG00000187994	RINL	RINL	Q6ZS11	126432	13.2347	0.457462	0.422757	0.00458243	0.0133117	FALSE	FALSE	12.1936	23.8965	27.8465	11.9627	5.49085	13.283	6.34154	4.86283
ENSG00000273901	ENSG00000273901				15.5998	0.457256	0.354613	0.00434637	0.012718	FALSE	FALSE	21.6776	20.3121	17.7205	24.8457	9.41289	9.19595	11.0977	10.5361
ENSG00000177409	SAMD9L	ATXPC	Q8IVG5	219285	174.554	0.456522	0.132402	1.56009e-05	7.52462e-05	FALSE	FALSE	208.647	248.524	187.331	184.962	130.996	145.092	148.233	142.643
ENSG00000075945	KIFAP3	FLA3	Q92845	22920	2832.88	0.455314	0.0473249	1.41113e-23	3.77768e-22	FALSE	FALSE	3150.02	3579.7	3251.71	3171.04	2392.44	2414.45	2288.5	2415.2
ENSG00000173065	FAM222B	C17orf63	A0A024QZ60	55731	2383.87	0.454626	0.0435869	3.8766e-27	1.28232e-25	FALSE	FALSE	2793.7	2572.46	2874.52	2819.52	2028.48	1990.41	2011.85	1979.98
ENSG00000182057	ENSG00000182057				87.5878	0.454465	0.166049	0.000184296	0.000732224	FALSE	FALSE	96.1943	111.119	110.12	103.984	67.459	68.4588	76.0985	67.2691
ENSG00000203797	DDO	DASOX	Q99489	8528	52.8623	0.454237	0.231859	0.00149974	0.00488788	FALSE	FALSE	70.4522	50.1827	62.0217	79.138	38.436	52.1104	34.0858	36.4712
ENSG00000184588	PDE4B	DPDE4	Q07343	5142	1364.3	0.453985	0.0518064	4.185e-20	9.11254e-19	FALSE	FALSE	1563.5	1689.49	1502.44	1578.16	1145.23	1194.45	1112.94	1128.18
ENSG00000159069	FBXW5	Fbw5	A0A024R8H7	54461	7942.65	0.453079	0.059332	5.05746e-16	8.35666e-15	FALSE	FALSE	9536.78	7866.74	10004.5	9521.41	6678.44	6630.28	6758.5	6544.55
ENSG00000162694	EXTL2	EXTR2	Q9UBQ6	2135	2823.8	0.452984	0.0495319	1.30779e-21	3.13199e-20	FALSE	FALSE	3294.99	3508.01	3246.65	3056.94	2345.38	2520.71	2290.88	2326.86
ENSG00000129353	SLC44A2	CTL2	A0A088QCU6	57153	7082.03	0.452468	0.0370182	5.01203e-36	2.56803e-34	FALSE	FALSE	7986.84	8198.9	8062.82	8549.67	5966.99	6267.55	5869.09	5754.34
ENSG00000160323	ADAMTS13	ADAM-TS13	Q76LX8	11093	304.358	0.452318	0.0934369	3.29002e-08	2.33301e-07	FALSE	FALSE	363.1	322.603	367.067	372.685	264.345	254.421	239.393	251.246
ENSG00000182809	CRIP2	CRIP	P52943	1397	759.503	0.451049	0.0827326	1.2335e-09	1.03694e-08	FALSE	FALSE	827.813	771.858	1026.52	921.13	658.902	614.085	637.325	618.389
ENSG00000105048	TNNT1	ANM	P13805	7138	769.563	0.450835	0.0689971	1.5126e-12	1.77071e-11	FALSE	FALSE	899.62	835.184	986.019	864.077	684.003	634.521	610.373	642.704
ENSG00000178026	LRRC75B	C22orf36	Q2VPJ9	388886	150.898	0.450804	0.145507	5.76771e-05	0.000253284	FALSE	FALSE	169.356	168.471	201.254	181.281	124.721	98.0902	117.318	146.695
ENSG00000228544	CCDC183-AS1	KIAA1984-AS1		100131193	219.256	0.450719	0.112635	1.72094e-06	9.66358e-06	FALSE	FALSE	260.131	246.134	287.325	241.095	192.964	165.527	171.222	189.65
ENSG00000054793	ATP9A	ATPIIA	B4DR18	10079	3831.88	0.450708	0.0340764	1.31965e-41	8.43938e-40	FALSE	FALSE	4397.84	4482.99	4322.53	4530.19	3315.69	3227.78	3199.31	3178.67
ENSG00000210140	ENSG00000210140				77.8923	0.450568	0.230203	0.0015485	0.00502687	FALSE	FALSE	128.711	111.119	68.3505	80.0582	54.9085	43.9362	76.8912	59.1644
ENSG00000272720	ENSG00000272720				70.0997	0.450375	0.192247	0.000597522	0.00213702	FALSE	FALSE	69.0973	97.9758	92.3997	81.8987	55.6929	49.0451	53.9031	60.7853
ENSG00000175745	NR2F1	BBOAS	P10589	7025	4701.5	0.450337	0.0386586	5.01399e-33	2.19737e-31	FALSE	FALSE	5281.2	5226.17	5606	5656.53	4039.7	3866.39	4053.83	3882.16
ENSG00000265728	ENSG00000265728				103.429	0.450261	0.160204	0.00015061	0.000608752	FALSE	FALSE	132.775	105.145	140.498	117.787	87.0692	87.8725	78.4766	77.8052
ENSG00000146243	IRAK1BP1	AIP70	Q5VVH5	134728	257.762	0.450159	0.101751	2.57072e-07	1.6112e-06	FALSE	FALSE	307.551	330.967	275.933	295.387	219.634	217.638	215.612	199.376
ENSG00000052841	TTC17	TTC17	Q6MZP1	55761	5469.72	0.449742	0.0337312	3.18302e-42	2.1139e-40	FALSE	FALSE	6142.89	6564.38	6352.8	6252.83	4718.21	4483.54	4602.37	4640.76
ENSG00000102595	UGGT2	HUGT2	Q05D90	55757	1786.72	0.449694	0.0550893	7.42606e-18	1.40291e-16	FALSE	FALSE	2074.27	2234.33	2063.17	1925.08	1451.94	1461.14	1481.54	1602.3
ENSG00000221949	LINC01465	C12orf61		283416	15.5652	0.449549	0.369636	0.00485388	0.0140294	FALSE	FALSE	14.9033	20.3121	32.9095	17.484	8.62848	10.2177	8.71962	11.3466
ENSG00000174501	ANKRD36C	ANKRD36C		400986	182.735	0.44918	0.133961	2.33942e-05	0.000109888	FALSE	FALSE	207.292	256.888	201.254	201.526	126.29	147.135	156.16	165.336
ENSG00000139547	RDH16	RODH-4	Q59FX7	8608	22.4796	0.448952	0.318359	0.00413053	0.0121502	FALSE	FALSE	33.8712	28.6758	20.252	35.8882	16.4726	10.2177	17.4392	17.0199
ENSG00000107021	TBC1D13	TBC1D13	A0A024R8B1	54662	2941.05	0.448886	0.0438822	3.2324e-26	1.00025e-24	FALSE	FALSE	3393.9	3184.21	3544.1	3499.56	2523.44	2494.15	2516.8	2372.25
ENSG00000198353	HOXC4	HOX3	A0A024RB51	3221	1398.3	0.448693	0.0480905	2.36263e-22	5.97707e-21	FALSE	FALSE	1656.98	1583.15	1623.96	1614.97	1188.38	1234.3	1157.33	1127.37
ENSG00000112159	MDN1	Rea1	Q9NU22	23195	3100.42	0.448351	0.0641234	6.39254e-14	8.58988e-13	FALSE	FALSE	3519.9	3727.86	3573.21	3592.5	2748.56	2258.12	2491.43	2891.76
ENSG00000137075	RNF38	RNF38	Q9H0F5	152006	2143.21	0.448256	0.0456499	2.06591e-24	5.85749e-23	FALSE	FALSE	2415.7	2566.49	2488.46	2458.8	1795.51	1773.8	1922.28	1724.68
ENSG00000217930	PAM16	CGI-136	Q9Y3D7	51025	532.282	0.448039	0.118604	4.49482e-06	2.36406e-05	FALSE	FALSE	769.554	578.296	544.272	621.142	451.819	351.49	437.566	504.113
ENSG00000185585	OLFML2A	PRO34319	Q68BL7	169611	1096.25	0.447592	0.0611266	5.71302e-15	8.52608e-14	FALSE	FALSE	1296.59	1179.29	1375.87	1239.52	949.133	960.466	874.34	894.76
ENSG00000164976	MYORG	IBGC7	Q6NSJ0	57462	2814.38	0.447379	0.0392822	1.04299e-31	4.28792e-30	FALSE	FALSE	3347.83	3163.9	3145.39	3364.29	2383.81	2353.14	2420.09	2336.59
ENSG00000172738	TMEM217	C6orf128	Q8N7C4	221468	50.6664	0.446337	0.223071	0.00144919	0.00474013	FALSE	FALSE	56.9037	52.5724	69.6162	70.8562	31.3763	39.8491	42.0127	42.1445
ENSG00000179406	LINC00174	NCRNA00174		285908	254.403	0.446203	0.114394	2.7282e-06	1.48558e-05	FALSE	FALSE	298.067	280.784	344.284	275.143	201.593	220.703	230.674	183.977
ENSG00000135828	RNASEL	PRCA1	Q05823	6041	555.57	0.445759	0.0726041	2.04407e-11	2.12109e-10	FALSE	FALSE	613.747	685.831	632.875	649.668	467.507	500.669	455.798	438.465
ENSG00000099203	TMED1	IL1RL1LG	Q13445	11018	2299.05	0.445111	0.0495261	5.79328e-21	1.34092e-19	FALSE	FALSE	2721.89	2461.34	2823.89	2642.84	1877.87	1897.43	2030.09	1937.03
ENSG00000178057	NDUFAF3	2P1	Q9BU61	25915	3702.5	0.444732	0.0547547	1.06769e-17	2.0039e-16	FALSE	FALSE	4342.29	3786.41	4501.01	4527.43	3193.32	3211.43	3042.35	3015.76
ENSG00000105662	CRTC1	MAML2	Q6UUV9	23373	1281.1	0.443821	0.0739557	4.92676e-11	4.8751e-10	FALSE	FALSE	1617.69	1250.98	1596.11	1497.18	1068.36	1014.62	1112.15	1091.7
ENSG00000130590	SAMD10	C20orf136	Q9BYL1	140700	656.322	0.443635	0.0856934	5.93051e-09	4.6127e-08	FALSE	FALSE	799.361	633.258	807.548	820.827	527.122	546.648	587.385	528.427
ENSG00000110057	UNC93B1	IIAE1	Q9H1C4	81622	1741.44	0.442678	0.0610927	1.03728e-14	1.51017e-13	FALSE	FALSE	2058.02	1771.93	2179.62	2066.79	1400.17	1447.85	1504.53	1502.61
ENSG00000162433	AK4	AK 4	P27144	205	9539.18	0.442574	0.0335405	2.07099e-41	1.3051e-39	FALSE	FALSE	10784.6	11576.7	10841.1	10841.9	7893.49	8311.1	8015.71	8048.79
ENSG00000133315	MACROD1	LRP16	Q9BQ69	28992	698.305	0.441205	0.0877255	1.32739e-08	9.90498e-08	FALSE	FALSE	861.684	657.155	851.849	885.242	594.581	592.628	554.092	589.212
ENSG00000183340	JRKL	HHMJG	Q9Y4A0	8690	892.569	0.440696	0.0701545	8.47875e-12	9.16161e-11	FALSE	FALSE	934.846	1176.9	1006.27	1025.11	740.481	756.112	730.07	770.758
ENSG00000177169	ULK1	ATG1	O75385	8408	5078.73	0.439936	0.0599779	5.43468e-15	8.14589e-14	FALSE	FALSE	5942.37	5055.31	6309.76	6220.62	4441.31	4289.4	4242.49	4128.54
ENSG00000226853	ENSG00000226853				14.8701	0.439642	0.376113	0.00538076	0.0154207	FALSE	FALSE	31.1615	13.1431	17.7205	20.2446	7.05967	11.2395	11.0977	7.29424
ENSG00000174669	SLC29A2	DER12	Q14542	3177	3678.64	0.439597	0.0444447	1.06052e-24	3.02178e-23	FALSE	FALSE	4293.52	3904.69	4441.51	4357.19	3193.32	3054.08	3138.27	3046.56
ENSG00000163513	TGFBR2	AAT3	D2JYI1	7048	2674.23	0.439033	0.0418746	2.3569e-27	7.93306e-26	FALSE	FALSE	2983.38	2947.64	3197.28	3216.13	2282.63	2284.68	2232.22	2249.87
ENSG00000101104	PABPC1L	C20orf119		80336	2425.66	0.438061	0.0585091	1.73862e-15	2.72174e-14	FALSE	FALSE	2884.47	2529.45	2974.51	2844.37	2169.67	1872.91	2035.63	2094.26
ENSG00000197217	ENTPD4	LALP70	Q9Y227	9583	2686.3	0.438056	0.0407637	1.43286e-28	5.11183e-27	FALSE	FALSE	2938.67	3200.94	3118.81	3140.68	2282.63	2190.68	2314.66	2303.36
ENSG00000174028	ENSG00000174028				112.086	0.437726	0.15415	0.00015039	0.000608002	FALSE	FALSE	120.582	155.328	118.98	138.952	87.0692	88.8942	87.1962	99.6879
ENSG00000054148	PHPT1	CGI-202	Q9NRX4	29085	3551.59	0.437668	0.0517604	6.69992e-19	1.35624e-17	FALSE	FALSE	4346.36	3650.2	4317.47	4107.82	3010.56	2965.18	3043.15	2972
ENSG00000162576	MXRA8	ASP3	Q9BRK3	54587	15.013	0.437653	0.38997	0.00550908	0.0157102	FALSE	FALSE	17.613	14.3379	24.0492	27.6063	5.49085	13.283	4.75615	12.9675
ENSG00000267080	ASB16-AS1	C17orf65		339201	654.511	0.437536	0.0736488	7.44858e-11	7.2296e-10	FALSE	FALSE	742.457	698.974	824.003	774.817	592.228	518.039	526.348	559.225
ENSG00000280063	ENSG00000280063				483.517	0.4375	0.0973999	2.03076e-07	1.29011e-06	FALSE	FALSE	601.553	566.348	521.489	572.37	423.58	326.967	398.724	457.106
ENSG00000221817	PPP3CB-AS1	USP54-AS1		101929145	198.883	0.437421	0.111247	2.54046e-06	1.39125e-05	FALSE	FALSE	238.453	238.965	212.646	242.935	163.941	158.375	171.222	164.526
ENSG00000197321	SVIL	MFM10	O95425	6840	4873.27	0.437353	0.038457	1.32632e-31	5.4141e-30	FALSE	FALSE	5511.53	5510.54	5750.3	5713.58	4199.72	3872.52	4160.05	4267.94
ENSG00000198835	GJC2	CX46.6	Q5T442	57165	15.1735	0.43698	0.386497	0.00554162	0.0157847	FALSE	FALSE	10.8388	27.481	27.8465	18.4042	11.7661	12.2613	7.92692	4.86283
ENSG00000187240	DYNC2H1	ATD3	Q8NCM8	79659	1856.31	0.436907	0.0564419	2.43875e-16	4.15694e-15	FALSE	FALSE	2041.76	2382.49	2056.84	2106.36	1535.09	1515.29	1557.64	1654.98
ENSG00000186994	KANK3	ANKRD47	Q6NY19	256949	9.32658	0.436311	0.441762	0.00518405	0.014899	FALSE	FALSE	9.48395	10.7534	22.7835	11.9627	6.27526	6.13064	3.17077	4.05236
ENSG00000114423	CBLB	Cbl-b	Q13191	868	450.149	0.436159	0.0899794	3.53866e-08	2.49702e-07	FALSE	FALSE	475.552	544.841	502.503	571.45	403.97	404.622	341.65	356.607
ENSG00000231419	LINC00689	LINC00689		154822	3704.09	0.43586	0.0376493	1.25867e-32	5.33991e-31	FALSE	FALSE	4149.9	4253.58	4280.76	4394.92	3272.55	3017.29	3127.17	3136.52
ENSG00000077942	FBLN1	FBLN	P23142	2192	12054.9	0.435632	0.0366806	3.65521e-34	1.68993e-32	FALSE	FALSE	14230	13048.7	14191.6	14101.3	10436.5	10484.4	10018.8	9927.46
ENSG00000021645	NRXN3	C14orf60	Q9HDB5	9369	574.269	0.43434	0.0756489	2.54558e-10	2.31583e-09	FALSE	FALSE	672.005	647.596	648.064	699.359	498.099	423.014	496.225	509.786
ENSG00000167601	AXL	ARK	M0R0W6	558	4708.45	0.433943	0.0568002	5.49396e-16	9.05192e-15	FALSE	FALSE	5586.04	4755.41	5589.55	5831.37	3803.59	3916.46	4108.52	4076.67
ENSG00000115548	KDM3A	JHDM2A	Q9Y4C1	55818	3646.64	0.433654	0.0438085	1.01622e-24	2.90514e-23	FALSE	FALSE	4083.52	4473.43	3979.52	4278.98	3020.75	3049.99	3066.13	3220.81
ENSG00000260966	ENSG00000260966				74.5657	0.433577	0.205322	0.00123033	0.00410039	FALSE	FALSE	105.678	82.4431	105.057	71.7764	48.6333	59.2628	50.7323	72.9424
ENSG00000100271	TTLL1	C22orf7	A0A024R4U6	25809	248.17	0.433543	0.104649	1.04472e-06	6.0443e-06	FALSE	FALSE	284.518	273.615	279.731	320.233	201.593	225.812	203.722	196.134
ENSG00000114554	PLXNA1	DWOPNED	Q9UIW2	5361	6783.26	0.433406	0.0543675	3.9291e-17	7.09662e-16	FALSE	FALSE	8085.74	6857.11	8151.43	8242.32	5716.76	5471.59	5896.84	5844.31
ENSG00000113140	SPARC	BM-40	P09486	6678	54.0367	0.433273	0.213791	0.00151112	0.00492032	FALSE	FALSE	60.9682	76.4689	60.756	67.1753	37.6516	34.7403	49.1469	45.3864
ENSG00000160360	GPSM1	AGS3	A0A0A0MSK4	26086	899.488	0.43308	0.0783389	8.95598e-10	7.66698e-09	FALSE	FALSE	1041.88	882.977	1086.01	1164.07	768.719	716.263	752.265	783.726
ENSG00000146005	PSD2	EFA6C	Q9BQI7	84249	39.4453	0.43293	0.23894	0.00242357	0.00751712	FALSE	FALSE	52.8391	45.4034	49.3642	48.7711	25.8854	31.675	34.8785	26.7455
ENSG00000198804	COX1	COI	P00395	4512	763820	0.432849	0.0506853	3.34148e-19	6.88512e-18	FALSE	FALSE	825876	919949	886985	892870	644149	580837	694036	665860
ENSG00000234814	ENSG00000234814				63.9998	0.432603	0.206107	0.00127887	0.00424413	FALSE	FALSE	98.904	77.6638	77.2107	59.8136	52.5553	52.1104	48.3542	45.3864
ENSG00000187840	EIF4EBP1	4E-BP1	Q13541	1978	3532.1	0.432348	0.0503107	2.10259e-19	4.38471e-18	FALSE	FALSE	4107.9	3701.57	4150.39	4335.11	2976.83	3137.86	2982.11	2865.02
ENSG00000107864	CPEB3	CPEB3	Q5QP71	22849	280.561	0.431582	0.109501	2.54883e-06	1.39539e-05	FALSE	FALSE	345.487	308.265	345.55	315.632	258.07	228.877	248.905	193.703
ENSG00000241549	GUSBP2	GUSBL1		387036	92.6966	0.431568	0.162649	0.00028211	0.00108393	FALSE	FALSE	120.582	120.678	103.791	98.4624	72.9499	77.6547	74.5131	72.9424
ENSG00000143315	PIGM	GPI-MT-I	Q9H3S5	93183	1285.69	0.431475	0.0550186	1.13007e-16	1.97299e-15	FALSE	FALSE	1520.14	1503.09	1516.37	1402.4	1074.64	1037.1	1169.22	1062.53
ENSG00000053501	USE1	D12	Q9NZ43	55850	1176.19	0.431257	0.0572177	1.24038e-15	1.96853e-14	FALSE	FALSE	1361.62	1231.87	1404.98	1433.69	993.844	968.641	1010.68	1004.17
ENSG00000167930	FAM234A	C16orf9	Q9H0X4	83986	1782.97	0.431252	0.0605671	2.81858e-14	3.92804e-13	FALSE	FALSE	2113.56	1873.49	2161.9	2090.72	1503.71	1572.51	1363.43	1584.47
ENSG00000112282	MED23	ARC130	Q05DL5	9439	1677.7	0.429928	0.0536388	2.82722e-17	5.17135e-16	FALSE	FALSE	1925.24	2131.57	1846.73	1838.58	1415.86	1452.96	1410.2	1400.49
ENSG00000008869	HEATR5B	p200	Q9P2D3	54497	2591.94	0.428051	0.0489847	6.05958e-20	1.31116e-18	FALSE	FALSE	2927.83	3137.62	2918.82	2964	2295.18	2020.04	2175.15	2296.88
ENSG00000187792	ZNF70	Cos17	B3KV76	7621	351.975	0.428013	0.0848881	1.36503e-08	1.01682e-07	FALSE	FALSE	407.81	427.748	386.054	412.254	306.703	300.401	279.82	295.011
ENSG00000164073	MFSD8	CCMD	Q8NHS3	256471	814.404	0.426638	0.0619781	1.59293e-13	2.06339e-12	FALSE	FALSE	932.136	959.446	936.655	934.013	666.746	653.935	749.887	682.417
ENSG00000124713	GNMT	HEL-S-182mP	A0A0S2Z5F2	27232	5.73777	0.425701	0.525203	0.00355294	0.0106324	FALSE	FALSE	14.9033	4.77931	11.3917	6.44147	1.56881	2.04355	3.96346	0.810471
ENSG00000124788	ATXN1	ATX1	P54253	6310	1255.76	0.425606	0.0531211	3.00041e-17	5.47076e-16	FALSE	FALSE	1404.98	1546.11	1451.81	1385.84	1109.94	1055.49	1044.77	1047.13
ENSG00000266538	ENSG00000266538				6.28052	0.425206	0.522902	0.0036232	0.0108201	FALSE	FALSE	13.5485	10.7534	13.9232	2.76063	0.784407	2.04355	2.37808	4.05236
ENSG00000187097	ENTPD5	CD39L4	A0A024R6D3	957	1536.65	0.424997	0.0469201	3.47001e-21	8.1298e-20	FALSE	FALSE	1723.37	1865.12	1755.59	1728.15	1279.37	1320.13	1283.37	1338.09
ENSG00000156050	FAM161B	C14orf44	Q96MY7	145483	143.564	0.424462	0.133587	5.31293e-05	0.000235046	FALSE	FALSE	153.098	166.081	188.597	169.319	113.739	109.33	129.209	119.139
ENSG00000278291	ENSG00000278291				86.0166	0.423924	0.171378	0.00050834	0.00185141	FALSE	FALSE	107.033	97.9758	88.6025	117.787	73.7343	68.4588	72.135	62.4063
ENSG00000142459	EVI5L	EVI5L	Q96CN4	115704	1330.35	0.423773	0.0581429	8.63669e-15	1.26167e-13	FALSE	FALSE	1552.66	1364.49	1615.1	1600.24	1117.78	1116.8	1124.83	1150.87
ENSG00000185650	ZFP36L1	BRF1	A0A024R658	677	2354.97	0.423674	0.0435534	5.98551e-24	1.65363e-22	FALSE	FALSE	2740.86	2531.84	2835.28	2721.98	2024.56	2012.89	2013.44	1958.91
ENSG00000196604	POTEF	A26C1B	A5A3E0	728378	123.72	0.423202	0.148458	0.00016234	0.00065265	FALSE	FALSE	126.001	162.496	145.561	152.755	108.248	84.8071	109.392	100.498
ENSG00000106133	NSUN5P2	NOL1R2		260294	1828.99	0.423122	0.057991	8.18891e-15	1.19829e-13	FALSE	FALSE	2208.4	1892.61	2137.85	2193.78	1611.96	1438.66	1555.26	1593.39
ENSG00000242396	ENSG00000242396				23.9698	0.422635	0.30542	0.00531076	0.0152327	FALSE	FALSE	29.8067	28.6758	27.8465	37.7286	13.3349	25.5443	15.8538	12.9675
ENSG00000204852	TCTN1	JBTS13	B4DIB9	79600	1077.92	0.421892	0.0547644	3.6503e-16	6.11939e-15	FALSE	FALSE	1178.72	1326.26	1250.56	1207.32	925.601	933.9	896.535	904.486
ENSG00000135749	PCNX2	PCNXL2	A6NKB5	80003	589.27	0.421881	0.0718786	1.2977e-10	1.22178e-09	FALSE	FALSE	714.006	715.701	648.064	646.907	467.507	496.582	499.396	525.996
ENSG00000277287	ENSG00000277287				10.8082	0.421653	0.416064	0.00613282	0.0173032	FALSE	FALSE	16.2582	20.3121	15.189	11.0425	7.84407	3.06532	9.51231	3.24188
ENSG00000270964	ENSG00000270964				63.2821	0.421065	0.194555	0.00119289	0.00398946	FALSE	FALSE	85.3555	72.8844	81.008	68.0955	44.7112	45.9798	53.1104	55.112
ENSG00000121310	ECHDC2	ECHDC2	Q86YB7	55268	519.814	0.420465	0.0816545	8.17798e-09	6.23991e-08	FALSE	FALSE	677.425	537.672	598.7	594.456	409.461	442.428	453.42	444.949
ENSG00000137975	CLCA2	CACC	Q9UQC9	9635	9.16712	0.420103	0.439989	0.00582617	0.0165108	FALSE	FALSE	6.77425	22.7017	10.126	14.7234	4.70644	3.06532	4.75615	6.48377
ENSG00000243554	CCZ1P1	CCZ1P		110440226	170.153	0.419822	0.143899	0.000134125	0.000547502	FALSE	FALSE	195.098	235.381	199.988	175.76	127.074	114.439	152.197	161.284
ENSG00000112367	FIG4	ALS11	Q92562	9896	964.383	0.419813	0.0793661	3.82247e-09	3.04159e-08	FALSE	FALSE	1048.65	1334.62	1035.38	1044.44	807.94	789.83	829.949	824.249
ENSG00000185164	NOMO2	Nomo	Q5JPE7	283820	3061.56	0.419714	0.0396938	1.04825e-27	3.5913e-26	FALSE	FALSE	3414.22	3459.02	3444.1	3730.53	2633.26	2612.67	2588.14	2610.53
ENSG00000147475	ERLIN2	C8orf2	O94905	11160	4191.35	0.419626	0.0331811	3.04613e-38	1.70218e-36	FALSE	FALSE	4792.1	4885.65	4835.16	4715.15	3496.89	3533.29	3678.89	3593.63
ENSG00000279789	ENSG00000279789				130.534	0.41926	0.169651	0.000531125	0.00192545	FALSE	FALSE	170.711	172.055	148.093	135.271	137.271	79.6983	100.672	100.498
ENSG00000006282	SPATA20	HEL-S-98	Q8TB22	64847	3046.21	0.418637	0.0518542	1.92357e-17	3.55614e-16	FALSE	FALSE	3736.67	3129.25	3577.01	3564.89	2607.37	2588.15	2511.25	2655.1
ENSG00000153233	PTPRR	EC-PTP	Q15256	5801	28.7855	0.418479	0.274067	0.00454357	0.0132077	FALSE	FALSE	29.8067	35.8448	36.7067	44.1701	22.7478	15.3266	22.9881	22.6932
ENSG00000179454	KLHL28	BTBD5	A8K1E0	54813	385.445	0.417944	0.0823571	1.24584e-08	9.33681e-08	FALSE	FALSE	443.036	424.164	473.39	442.621	316.901	343.316	331.345	308.789
ENSG00000134986	NREP	C5orf13	Q16612	9315	1687.81	0.417938	0.0546969	6.17261e-16	1.01411e-14	FALSE	FALSE	1986.21	2075.41	1882.17	1819.25	1389.97	1527.55	1378.49	1443.45
ENSG00000156345	CDK20	CCRK	Q8IZL9	23552	457.52	0.417848	0.075983	1.19443e-09	1.00754e-08	FALSE	FALSE	520.262	538.867	539.209	518.078	401.617	353.533	397.139	391.458
ENSG00000172765	TMCC1	TMCC1	O94876	23023	1039.83	0.417452	0.0541412	3.5985e-16	6.04429e-15	FALSE	FALSE	1188.2	1197.22	1241.7	1155.78	845.591	887.921	878.303	923.937
ENSG00000113552	GNPDA1	GNP1	P46926	10007	6274.91	0.417315	0.0320069	1.9637e-40	1.19814e-38	FALSE	FALSE	7066.89	7225.12	7133.76	7325.79	5171.6	5463.42	5484.64	5328.04
ENSG00000110315	RNF141	RFP141	Q8WVD5	50862	1725.24	0.416939	0.0589682	4.53836e-14	6.17525e-13	FALSE	FALSE	1955.05	2019.26	2088.49	1874.47	1425.27	1635.86	1404.65	1398.87
ENSG00000278383	ENSG00000278383				28.9196	0.41662	0.29621	0.00544534	0.0155747	FALSE	FALSE	20.3227	43.0138	50.63	35.8882	25.8854	16.3484	19.8173	19.4513
ENSG00000229589	ACVR2B-AS1	ACVR2B-AS1		100128640	42.8634	0.41652	0.243266	0.00336783	0.0101463	FALSE	FALSE	47.4197	46.5983	72.1477	47.8509	39.2204	29.6314	33.2931	26.7455
ENSG00000135643	KCNMB4	KCNMB4	Q86W47	27345	61.3364	0.414998	0.20852	0.00190418	0.00606855	FALSE	FALSE	70.4522	94.3913	69.6162	64.4147	52.5553	55.1757	45.1835	38.9026
ENSG00000108828	VAT1	VATI	A0A024R1Z6	10493	7873.44	0.414972	0.0427269	7.51849e-24	2.06394e-22	FALSE	FALSE	9035.49	8237.14	9356.42	9479.08	6781.99	6688.52	6700.63	6708.27
ENSG00000102098	SCML2	SCML2	Q9UQR0	10389	3229.07	0.414808	0.0390763	7.02493e-28	2.42115e-26	FALSE	FALSE	3666.22	3822.25	3639.03	3671.64	2620.71	2807.83	2760.95	2843.94
ENSG00000267169	ADGRL1-AS1	ADGRL1-AS1		100507373	55.3339	0.414676	0.216832	0.00227305	0.00709103	FALSE	FALSE	62.3231	75.2741	63.2875	70.8562	48.6333	28.6096	50.7323	42.955
ENSG00000103512	NOMO1	Nomo	Q15155	23420	5655.13	0.41458	0.0340016	9.27313e-36	4.68185e-34	FALSE	FALSE	6465.34	6228.63	6479.37	6725.81	4759	4796.2	4832.25	4954.41
ENSG00000237361	TUSC8	LINC01071		400128	218.319	0.412591	0.10939	6.04268e-06	3.11181e-05	FALSE	FALSE	246.583	264.057	235.429	268.701	173.354	203.333	175.978	179.114
ENSG00000279086	ENSG00000279086				6.3961	0.41242	0.473056	0.00529252	0.0151829	FALSE	FALSE	10.8388	5.97414	12.6575	10.1223	3.13763	2.04355	3.96346	2.43141
ENSG00000259673	IQCH-AS1	IQCH-AS1		100506686	249.341	0.412315	0.104231	2.80388e-06	1.52391e-05	FALSE	FALSE	326.519	272.421	293.654	268.701	197.671	209.463	217.198	209.102
ENSG00000145014	TMEM44	TMEM44	Q2T9K0	93109	741.629	0.411495	0.0690422	8.15882e-11	7.88351e-10	FALSE	FALSE	905.039	781.417	849.318	881.561	647.921	576.28	631.776	659.723
ENSG00000183401	CCDC159	CCDC159	P0C7I6	126075	188.652	0.411154	0.115322	1.39818e-05	6.81024e-05	FALSE	FALSE	205.937	228.212	230.366	215.329	146.684	163.484	149.819	169.388
ENSG00000163710	PCOLCE2	PCPE2	Q9UKZ9	26577	3531.98	0.411102	0.0338574	1.78819e-35	8.82192e-34	FALSE	FALSE	4011.71	3990.72	4071.92	4085.73	3064.68	3011.16	2940.1	3079.79
ENSG00000183935	HTR7P1	HTR7P		93164	45.5862	0.410873	0.260333	0.00447064	0.0130269	FALSE	FALSE	60.9682	75.2741	45.567	48.7711	30.5919	19.4137	44.3908	39.7131
ENSG00000170464	DNAJC18	DNAJC18	Q9H819	202052	557.607	0.410644	0.0697777	1.30275e-10	1.22586e-09	FALSE	FALSE	623.231	648.791	618.951	675.434	495.745	456.732	460.554	481.42
ENSG00000251669	FAM86EP	FAM86EP		348926	126.461	0.410095	0.143508	0.000176688	0.000705403	FALSE	FALSE	155.808	145.769	162.016	134.351	114.523	95.0249	110.184	94.0146
ENSG00000044090	CUL7	3M1	Q14999	9820	3709.09	0.409925	0.0372837	1.17415e-29	4.38831e-28	FALSE	FALSE	4353.13	4024.18	4322.53	4276.21	3252.94	3117.43	3153.33	3172.99
ENSG00000278828	H3C10	H3/k	P68431	8357	171.735	0.409559	0.11902	2.28567e-05	0.000107539	FALSE	FALSE	182.905	197.146	220.24	201.526	146.684	144.07	141.099	140.211
ENSG00000214248	ENSG00000214248				43.0398	0.409158	0.254711	0.00432954	0.0126762	FALSE	FALSE	77.2264	35.8448	58.2245	45.0903	26.6699	34.7403	33.2931	33.2293
ENSG00000121039	RDH10	SDR16C4	A0A024R7X6	157506	1596.55	0.409149	0.0515907	6.72049e-17	1.18774e-15	FALSE	FALSE	1797.89	1887.83	1925.2	1714.35	1318.59	1323.2	1396.72	1408.6
ENSG00000129003	VPS13C	BLTP5C	Q709C8	54832	1543.71	0.408846	0.0616335	1.05648e-12	1.25983e-11	FALSE	FALSE	1743.69	1949.96	1760.66	1642.57	1368.79	1202.63	1320.63	1360.78
ENSG00000130309	COLGALT1	BSVD3	Q8NBJ5	79709	19600.7	0.408724	0.0417429	3.65343e-24	1.02409e-22	FALSE	FALSE	22876.6	20347.9	23311.3	23183.8	16678.1	16687.6	16872.5	16848.1
ENSG00000140400	MAN2C1	CDDG2	Q9NTJ4	4123	5144.95	0.408309	0.0500724	1.08536e-17	2.03484e-16	FALSE	FALSE	6083.27	5346.85	6065.47	6087.19	4488.38	4085.05	4450.18	4553.23
ENSG00000146477	SLC22A3	EMT	O75751	6581	23.2399	0.408129	0.317113	0.00664671	0.0185891	FALSE	FALSE	21.6776	38.2345	30.378	31.2871	9.41289	24.5225	17.4392	12.9675
ENSG00000081692	JMJD4	JMJD4	Q9H9V9	65094	2130.89	0.407995	0.0537005	9.49534e-16	1.5323e-14	FALSE	FALSE	2544.41	2182.95	2554.28	2489.17	1777.47	1869.84	1855.69	1773.31
ENSG00000225855	RUSC1-AS1	C1orf104		284618	122.099	0.407465	0.139034	0.000142298	0.000578676	FALSE	FALSE	147.679	144.574	135.435	147.234	103.542	89.916	103.05	105.361
ENSG00000125124	BBS2	BBS	Q9BXC9	583	2431.65	0.407085	0.0415082	3.17451e-24	8.97123e-23	FALSE	FALSE	2698.86	2873.56	2840.34	2712.78	2157.9	2099.74	2032.46	2037.52
ENSG00000137070	IL11RA	CRSDA	Q14626	3590	467.47	0.406925	0.0772359	4.81932e-09	3.7894e-08	FALSE	FALSE	522.972	523.334	569.587	538.323	424.364	395.426	367.809	397.941
ENSG00000107331	ABCA2	ABC2	Q9BZC7	20	9549.93	0.406696	0.0551772	5.44788e-15	8.15214e-14	FALSE	FALSE	11191.1	9521.58	11771.5	11305.7	8293.54	7828.82	8210.71	8276.53
ENSG00000267002	ENSG00000267002				977.033	0.406629	0.0599248	3.78481e-13	4.70838e-12	FALSE	FALSE	1142.14	1111.19	1108.8	1125.42	851.866	753.047	833.912	889.897
ENSG00000262406	MMP12	HME	P39900	4321	815.044	0.406082	0.0701476	2.43349e-10	2.21853e-09	FALSE	FALSE	975.492	924.796	955.641	897.205	674.59	615.107	721.35	756.17
ENSG00000150967	ABCB9	EST122234	Q9NP78	23457	801.46	0.405426	0.0605724	7.26084e-13	8.77348e-12	FALSE	FALSE	918.588	862.665	953.109	944.135	685.572	649.847	699.947	697.816
ENSG00000170899	GSTA4	GSTA4-4	A0A024RD58	2941	46.8822	0.405408	0.224173	0.00306061	0.00930577	FALSE	FALSE	56.9037	52.5724	70.882	50.6115	41.5736	32.6967	30.915	38.9026
ENSG00000245552	LOC100129203	LOC100129203		100129203	46.3653	0.40531	0.240444	0.00388885	0.0115158	FALSE	FALSE	47.4197	46.5983	68.3505	68.0955	41.5736	23.5008	35.6712	39.7131
ENSG00000136828	RALGPS1	RALGEF2	Q5JS13	9649	286.659	0.404989	0.101045	2.3923e-06	1.31554e-05	FALSE	FALSE	307.551	330.967	356.941	334.956	263.561	212.529	231.466	255.298
ENSG00000189007	ADAT2	DEADC1	Q7Z6V5	134637	1716.17	0.404858	0.0530346	7.39702e-16	1.20722e-14	FALSE	FALSE	1948.27	2105.29	2004.95	1807.29	1429.97	1451.94	1521.97	1459.66
ENSG00000154511	DIPK1A	FAM69A	Q5T7M9	388650	564.023	0.404792	0.082558	3.45282e-08	2.43944e-07	FALSE	FALSE	647.618	667.908	687.302	597.216	467.507	547.67	443.908	453.053
ENSG00000120885	CLU	AAG4	P10909	1191	9305.18	0.404196	0.0403906	4.41707e-25	1.27755e-23	FALSE	FALSE	10859.1	9841.79	11003.2	10821.7	7915.46	8304.97	7928.51	7766.74
ENSG00000087460	GNAS	AHO	A0A0S2Z3H8	2778	88851.6	0.403944	0.024729	1.66079e-61	2.22301e-59	FALSE	FALSE	102175	99125.2	102007	101992	76440.5	78368.9	75097.3	75607.2
ENSG00000133466	C1QTNF6	CTFP6	A0A024R1J0	114904	6673.66	0.403596	0.0434147	4.61222e-22	1.13933e-20	FALSE	FALSE	7677.93	6957.48	8010.93	7861.35	5608.51	5833.3	5709.76	5730.03
ENSG00000112893	MAN2A1	AMan II	Q16706	4124	7005.04	0.402763	0.039057	1.95674e-26	6.13195e-25	FALSE	FALSE	7875.74	8551.38	7866.63	7705.84	5838.34	5930.37	6147.33	6124.73
ENSG00000242265	PEG10	EDR	Q86TG7	23089	18627.9	0.402658	0.026774	1.2354e-52	1.20517e-50	FALSE	FALSE	21329.4	21929.9	20905.1	20796.7	16197.2	15969.3	15969.6	15925.8
ENSG00000120899	PTK2B	CADTK	Q14289	2185	206.764	0.402327	0.116527	2.33254e-05	0.000109624	FALSE	FALSE	264.196	228.212	212.646	256.739	174.923	186.984	156.16	174.251
ENSG00000226067	ENSG00000226067				522.668	0.400918	0.0724152	1.13169e-09	9.56479e-09	FALSE	FALSE	616.456	616.531	586.042	584.333	438.484	426.079	432.81	480.609
ENSG00000196233	LCOR	C10orf12	Q96JN0	84458	2320.22	0.400857	0.0452229	2.54201e-20	5.62729e-19	FALSE	FALSE	2692.09	2803.06	2623.9	2486.41	1955.53	2011.87	1960.33	2028.61
ENSG00000155254	MARVELD1	GB14	Q9BSK0	83742	4014.44	0.400582	0.0378557	1.16462e-27	3.98207e-26	FALSE	FALSE	4598.36	4333.64	4659.22	4727.12	3347.07	3484.25	3473.58	3492.32
ENSG00000130150	MOSPD2	MOSPD2	Q8NHP6	158747	1564.01	0.400529	0.0705661	5.03912e-10	4.45067e-09	FALSE	FALSE	1715.24	2014.48	1798.63	1653.62	1368.01	1433.55	1341.24	1187.34
ENSG00000243224	TWF2-DT	TWF2-DT		101929054	21.7881	0.400428	0.310562	0.00711098	0.0197341	FALSE	FALSE	18.9679	25.0914	36.7067	33.1276	19.6102	14.3048	11.0977	15.399
ENSG00000235316	ENSG00000235316				91.5343	0.400111	0.162382	0.000636001	0.00225268	FALSE	FALSE	115.162	100.365	117.715	101.223	80.0096	80.72	67.3789	69.7005
ENSG00000274512	TBC1D3	PRC17	Q6IPX1	729873	93.2672	0.399936	0.176884	0.00110853	0.00373266	FALSE	FALSE	117.872	87.2224	140.498	100.303	69.8123	83.7854	74.5131	72.1319
ENSG00000261879	ZNF594-DT	ZNF594-DT		100130950	98.3752	0.399149	0.156363	0.000496606	0.00181403	FALSE	FALSE	107.033	131.431	115.183	111.345	85.5004	85.8289	75.3058	75.3738
ENSG00000187583	PLEKHN1	CLPABP	Q494U1	84069	452.548	0.399108	0.0882509	2.42738e-07	1.52635e-06	FALSE	FALSE	550.069	468.372	508.831	560.408	427.502	352.512	371.773	380.921
ENSG00000090861	AARS1	AARS	P49588	16	21132.3	0.398889	0.0263457	2.77281e-53	2.79989e-51	FALSE	FALSE	24422.5	23767.5	23745.5	24326.7	18371.6	18624.9	17876.8	17922.8
ENSG00000125633	CCDC93	CCDC93	Q567U6	54520	4965.24	0.398765	0.0388234	3.1322e-26	9.70983e-25	FALSE	FALSE	5557.59	5835.54	5849.03	5416.35	4256.19	4140.22	4451.76	4215.26
ENSG00000162869	PPP1R21	CCDC128	Q6ZMI0	129285	989.733	0.398609	0.0702584	5.21555e-10	4.59239e-09	FALSE	FALSE	1074.4	1243.81	1139.17	1083.09	830.687	921.639	864.035	761.032
ENSG00000274265	ENSG00000274265				109.284	0.398343	0.165005	0.000742912	0.00259673	FALSE	FALSE	108.388	139.795	132.904	138.031	91.7757	71.5241	82.44	109.414
ENSG00000108641	B9D1	B9	A8MYG7	27077	1758.33	0.397992	0.0484704	7.5572e-18	1.42612e-16	FALSE	FALSE	2087.82	1916.5	1917.61	2106.36	1495.86	1554.12	1473.62	1514.77
ENSG00000075420	FNDC3B	FAD104	Q53EP0	64778	5521.45	0.397977	0.0304261	1.3866e-40	8.55089e-39	FALSE	FALSE	6339.34	6318.25	6181.92	6318.16	4647.61	4699.13	4846.52	4820.68
ENSG00000075651	PLD1	CVDD	Q59EA4	5337	1477.55	0.39743	0.0621704	5.96623e-12	6.5659e-11	FALSE	FALSE	1688.14	1884.24	1599.91	1597.48	1335.06	1196.5	1222.33	1296.75
ENSG00000256092	SBNO1-AS1	SBNO1-AS1		112268105	178.079	0.397156	0.117263	3.13262e-05	0.000143439	FALSE	FALSE	204.582	198.341	196.191	228.212	146.684	150.201	156.16	144.264
ENSG00000186862	PDZD7	DFNB57	Q9H5P4	79955	93.0724	0.396432	0.171319	0.000992812	0.00337658	FALSE	FALSE	105.678	135.015	96.197	106.744	75.3031	64.3717	72.9277	88.3413
ENSG00000277283	ENSG00000277283				232.719	0.396192	0.109211	1.25224e-05	6.14625e-05	FALSE	FALSE	264.196	299.902	280.996	235.574	185.12	199.246	198.966	197.755
ENSG00000105223	PLD3	AD19	A0A024R0Q4	23646	4920.37	0.396	0.0472835	1.93939e-18	3.80973e-17	FALSE	FALSE	5671.4	5149.7	5957.88	5677.69	4275.02	4441.65	4091.88	4097.74
ENSG00000267108	ENSG00000267108				12.9266	0.39562	0.361022	0.0081477	0.0221798	FALSE	FALSE	18.9679	15.5328	20.252	16.5638	11.7661	5.10886	7.92692	7.29424
ENSG00000168528	SERINC2	FKSG84	Q96IM8	347735	657.055	0.39528	0.10226	4.80516e-06	2.51122e-05	FALSE	FALSE	867.104	593.829	854.381	726.966	595.365	541.54	535.86	541.395
ENSG00000094916	CBX5	HEL25	P45973	23468	11426.4	0.395096	0.0531321	3.76289e-15	5.70446e-14	FALSE	FALSE	12558.1	14837.4	12434.7	12367.6	9826.27	9834.56	9532.13	10020.7
ENSG00000259366	ENSG00000259366				47.8529	0.394969	0.219598	0.00341429	0.0102565	FALSE	FALSE	51.4843	70.4948	49.3642	62.5743	40.7892	32.6967	34.0858	41.334
ENSG00000165300	SLITRK5	LRRC11	O94991	26050	107.951	0.394669	0.162534	0.000737438	0.00257969	FALSE	FALSE	139.549	102.755	150.624	119.627	94.1289	84.8071	95.1231	76.9948
ENSG00000111145	ELK3	ERP	A0A024RBE2	2004	1322.89	0.39354	0.0513625	6.72335e-16	1.1004e-14	FALSE	FALSE	1548.59	1510.26	1411.31	1564.36	1101.31	1180.15	1144.65	1122.5
ENSG00000103145	HCFC1R1	HPIP	Q9NWW0	54985	1356.15	0.393493	0.0614775	5.90992e-12	6.51639e-11	FALSE	FALSE	1704.4	1413.48	1491.05	1592.88	1135.04	1209.78	1191.42	1111.16
ENSG00000166450	PRTG	IGDCC5	Q2VWP7	283659	1394.95	0.393325	0.0497238	9.40585e-17	1.65052e-15	FALSE	FALSE	1545.88	1635.72	1611.3	1573.56	1275.45	1169.93	1165.26	1182.48
ENSG00000125148	MT2A	MT-2	P02795	4502	5484.72	0.393174	0.0588885	9.28321e-13	1.11237e-11	FALSE	FALSE	6245.86	5575.06	6697.08	6547.29	4394.25	5047.56	4517.55	4853.1
ENSG00000236081	ELFN1-AS1	MYCLo-2		101927125	1279.22	0.393111	0.0607214	3.65031e-12	4.09973e-11	FALSE	FALSE	1560.79	1292.8	1502.44	1495.34	1120.92	1052.43	1096.29	1112.78
ENSG00000205436	EXOC3L4	C14orf73	Q17RC7	91828	33.6255	0.392132	0.257027	0.00572093	0.0162472	FALSE	FALSE	46.0649	28.6758	49.3642	44.1701	21.9634	30.6532	22.9881	25.1246
ENSG00000272931	ENSG00000272931				58.1411	0.392093	0.202721	0.00262249	0.00808617	FALSE	FALSE	67.7425	68.1051	63.2875	81.8987	40.0048	39.8491	49.9396	54.3016
ENSG00000102781	KATNAL1	KATNAL1	A0A024RDP8	84056	1521.33	0.391986	0.0572173	2.80878e-13	3.53493e-12	FALSE	FALSE	1654.27	1880.66	1772.05	1646.26	1336.63	1209.78	1349.96	1321.07
ENSG00000047346	ATOSA	FAM214A	Q32MH5	56204	602.442	0.391362	0.0694996	7.22809e-10	6.25288e-09	FALSE	FALSE	658.457	660.739	725.274	713.163	542.81	515.995	517.628	485.472
ENSG00000100241	SBF1	CMT4B3	A0A024R4Z9	6305	10189	0.391283	0.0552883	5.63712e-14	7.60439e-13	FALSE	FALSE	12162.5	10034.2	12265.1	12051.1	8985.39	8779.07	8588.03	8646.92
ENSG00000163346	PBXIP1	HPIP	Q96AQ6	57326	1825.72	0.391062	0.0536983	1.25037e-14	1.79769e-13	FALSE	FALSE	1987.56	1928.45	2197.34	2214.02	1570.38	1582.73	1514.84	1610.41
ENSG00000257621	PSMA3-AS1	PSMA3-AS1		379025	1003.05	0.390949	0.0568214	2.30995e-13	2.92848e-12	FALSE	FALSE	1132.65	1233.06	1105	1111.61	870.692	822.527	871.962	876.93
ENSG00000131080	EDA2R	EDA-A2R	B2RBZ9	60401	11.7597	0.390888	0.457855	0.00643252	0.0180573	FALSE	FALSE	6.77425	10.7534	35.441	19.3244	2.35322	1.02177	10.305	8.10471
ENSG00000162736	NCSTN	ATAG1874	Q92542	23385	11217	0.390731	0.0272059	3.15386e-48	2.59323e-46	FALSE	FALSE	12510.7	12848	12814.4	12800.1	9474.07	9908.13	9772.31	9608.13
ENSG00000100592	DAAM1	DAAM1	Q9Y4D1	23002	523.773	0.390593	0.07859	2.82021e-08	2.0206e-07	FALSE	FALSE	583.94	665.519	553.133	599.057	451.034	473.081	449.457	414.961
ENSG00000000003	TSPAN6	T245	A0A024RCI0	7105	1840.51	0.390536	0.0522363	2.92122e-15	4.46377e-14	FALSE	FALSE	2068.85	2301.24	1984.7	2041.03	1533.52	1568.42	1632.95	1593.39
ENSG00000279342	ENSG00000279342				37.1257	0.390266	0.2424	0.00506949	0.0145916	FALSE	FALSE	43.3552	38.2345	55.693	46.9307	30.5919	28.6096	31.7077	21.8827
ENSG00000180694	TMEM64	TMEM64	Q6YI46	169200	1986.63	0.390013	0.0496105	1.44646e-16	2.50763e-15	FALSE	FALSE	2232.79	2378.9	2282.15	2160.65	1662.94	1824.89	1723.31	1627.43
ENSG00000135269	TES	TESS	A4D0U5	26136	7785.16	0.389756	0.0315437	1.62898e-36	8.57551e-35	FALSE	FALSE	8790.26	8762.86	8685.57	9141.36	6570.98	6921.49	6780.69	6628.03
ENSG00000175643	RMI2	BLAP18	Q96E14	116028	426.931	0.389692	0.0797508	4.39003e-08	3.05409e-07	FALSE	FALSE	470.133	505.412	505.034	477.589	340.433	386.23	380.492	350.124
ENSG00000257122	RRN3P3	RRN3P3		100131998	221.19	0.389579	0.117216	4.25199e-05	0.00019065	FALSE	FALSE	250.647	244.94	236.695	293.547	166.294	175.745	195.795	205.86
ENSG00000008710	PKD1	PBP	P98161	5310	5549.85	0.389424	0.064713	7.17895e-11	6.97574e-10	FALSE	FALSE	6537.15	5388.67	7050.22	6398.22	5020.21	4605.13	4725.24	4673.99
ENSG00000130475	FCHO1	IMD76	A0A0C3SFZ9	23149	889.413	0.389319	0.0800722	4.99145e-08	3.4475e-07	FALSE	FALSE	1040.52	845.938	1077.15	1117.13	759.306	728.524	743.546	803.177
ENSG00000157379	DHRS1	SDR19C1	Q96LJ7	115817	739.716	0.389233	0.0590559	1.74092e-12	2.01748e-11	FALSE	FALSE	825.103	830.405	870.836	849.354	626.742	657	630.983	627.305
ENSG00000178685	PARP10	ARTD10	B4E0C4	84875	216.423	0.388786	0.112137	2.50813e-05	0.000117239	FALSE	FALSE	254.712	221.043	279.731	248.457	174.138	171.658	184.697	196.944
ENSG00000183087	GAS6	AXLLG	Q14393	2621	78.7278	0.387944	0.17115	0.00121211	0.00404735	FALSE	FALSE	94.8395	78.8586	102.526	97.5422	63.537	67.437	60.2446	64.8377
ENSG00000105971	CAV2	CAV	P51636	858	1872.6	0.387765	0.0432636	1.2138e-20	2.73969e-19	FALSE	FALSE	2074.27	2210.43	2097.35	2134.89	1587.64	1682.86	1585.38	1607.97
ENSG00000099219	ERMP1	FXNA	Q6ZMD3	79956	5539.01	0.387538	0.0395807	4.67473e-24	1.30191e-22	FALSE	FALSE	6175.4	6749.58	6119.9	6146.08	4869.6	4737.96	4867.13	4646.43
ENSG00000130449	ZSWIM6	AFND	Q9HCJ5	57688	1962.64	0.387394	0.0450014	2.86973e-19	5.95572e-18	FALSE	FALSE	2251.76	2247.47	2268.22	2168.01	1713.15	1688.99	1767.7	1595.82
ENSG00000154122	ANKH	ANK	Q9HCJ1	56172	4292.22	0.387192	0.0369167	3.70501e-27	1.22792e-25	FALSE	FALSE	5012.94	4739.88	4713.65	5042.75	3813.79	3649.77	3712.97	3651.98
ENSG00000148180	GSN	ADF	P06396	2934	1241.9	0.386536	0.0531749	1.4586e-14	2.07974e-13	FALSE	FALSE	1406.33	1317.89	1491.05	1442.89	1087.97	1084.1	1077.27	1027.68
ENSG00000120738	EGR1	AT225	P18146	1958	677.438	0.386524	0.0828483	1.37999e-07	8.985e-07	FALSE	FALSE	853.555	647.596	812.611	795.981	560.851	568.106	616.715	564.088
ENSG00000175482	POLD4	POLDS	Q9HCU8	57804	76.3453	0.386438	0.186907	0.00202453	0.00640837	FALSE	FALSE	97.5492	86.0275	83.5395	99.3827	69.0279	43.9362	72.135	59.1644
ENSG00000157827	FMNL2	FHOD2	Q96PY5	114793	3654.67	0.38596	0.0342188	6.35132e-31	2.50957e-29	FALSE	FALSE	4139.06	4202.21	4079.51	4181.43	3148.61	3055.1	3235.77	3195.69
ENSG00000109046	WSB1	SWIP1	Q8NC76	26118	3613.45	0.385898	0.0373247	1.81164e-26	5.68755e-25	FALSE	FALSE	3988.68	4320.49	4051.66	4057.2	3044.29	3141.95	3166.01	3137.33
ENSG00000067082	KLF6	BCD1	D3GC14	1316	4238.33	0.385599	0.0334506	3.67596e-32	1.52579e-30	FALSE	FALSE	4733.84	4877.28	4755.42	4878.03	3552.58	3644.66	3742.3	3722.49
ENSG00000160404	TOR2A	TORP1	Q5JU69	27433	897.997	0.385178	0.0872024	4.61944e-07	2.79481e-06	FALSE	FALSE	1116.4	833.989	1108.8	1065.6	705.182	759.177	766.534	828.301
ENSG00000256973	ENSG00000256973				9.0825	0.384617	0.432551	0.00757304	0.0207991	FALSE	FALSE	9.48395	11.9483	12.6575	20.2446	6.27526	0	4.75615	7.29424
ENSG00000232295	ENSG00000232295				13.5342	0.384488	0.350935	0.00908573	0.0243797	FALSE	FALSE	20.3227	15.5328	16.4547	21.1648	9.41289	10.2177	10.305	4.86283
ENSG00000225630	MTND2P28	MTND2P28		100652939	4589.11	0.382926	0.052558	1.34758e-14	1.92781e-13	FALSE	FALSE	4802.94	5412.57	5222.48	5449.48	3957.34	3617.08	4211.58	4039.39
ENSG00000210144	ENSG00000210144				19.4991	0.382813	0.364483	0.00918633	0.0246152	FALSE	FALSE	13.5485	31.0655	43.0355	20.2446	9.41289	9.19595	22.1954	7.29424
ENSG00000102038	SMARCA1	ISWI	B7ZLQ5	6594	1038.64	0.382679	0.0632128	6.20321e-11	6.08239e-10	FALSE	FALSE	1232.91	1203.19	1056.9	1244.12	898.146	852.158	878.303	943.388
ENSG00000176454	LPCAT4	AGPAT7	Q643R3	254531	2066.39	0.382549	0.053819	5.00502e-14	6.7835e-13	FALSE	FALSE	2465.83	2092.14	2428.97	2418.31	1759.43	1837.15	1748.68	1780.6
ENSG00000266010	GATA6-AS1	BM742401		100128893	29.0296	0.382487	0.305164	0.00865168	0.0233822	FALSE	FALSE	46.0649	23.8965	55.693	25.7659	12.5505	26.5661	19.8173	21.8827
ENSG00000137449	CPEB2	CPE-BP2	Q7Z5Q1	132864	355.262	0.382441	0.0878132	6.34857e-07	3.76703e-06	FALSE	FALSE	395.616	411.02	437.949	386.488	323.176	314.706	282.991	290.149
ENSG00000179526	SHARPIN	SIPL1	Q6PJD5	81858	2807.08	0.382432	0.0598174	7.05698e-12	7.70245e-11	FALSE	FALSE	3225.9	2783.95	3498.53	3284.23	2467.75	2480.86	2381.25	2334.16
ENSG00000137713	PPP2R1B	PP2A-Abeta	P30154	5519	7576.68	0.382315	0.0330532	2.43196e-32	1.01677e-30	FALSE	FALSE	8329.61	8976.74	8424.83	8635.25	6415.67	6686.48	6548.43	6596.42
ENSG00000151445	VIPAS39	C14orf133	Q6IA61	63894	1163.63	0.382072	0.0563368	5.11813e-13	6.2945e-12	FALSE	FALSE	1323.69	1302.36	1297.39	1371.11	919.325	1061.62	1008.3	1025.25
ENSG00000255650	FAM222A-AS1	FAM222A-AS1		84983	283.912	0.381904	0.0964465	3.69768e-06	1.96818e-05	FALSE	FALSE	344.132	290.343	353.144	320.233	246.304	232.964	238.6	245.573
ENSG00000176919	C8G	C8C	P07360	733	53.6996	0.381884	0.213412	0.00390117	0.0115484	FALSE	FALSE	73.1619	50.1827	59.4902	78.2178	49.4177	35.762	41.22	42.1445
ENSG00000135919	SERPINE2	GDN	A0A024R498	5270	6155.43	0.381268	0.0352737	1.27595e-28	4.58044e-27	FALSE	FALSE	6653.67	7124.75	7202.11	6941.14	5153.56	5366.35	5425.19	5376.67
ENSG00000148143	ZNF462	WSKA	Q63HJ5	58499	249.804	0.381256	0.119606	7.52145e-05	0.000323873	FALSE	FALSE	252.002	334.552	317.703	254.898	220.418	210.485	185.49	222.88
ENSG00000152082	MZT2B	FAM128B	B8ZZ87	80097	2027.17	0.381249	0.0849193	3.42486e-07	2.11378e-06	FALSE	FALSE	2323.57	1877.07	2688.45	2404.51	1822.96	1800.36	1724.11	1576.37
ENSG00000197858	GPAA1	GAA1	O43292	8733	8371.57	0.381229	0.0547604	1.45856e-13	1.90075e-12	FALSE	FALSE	9761.69	8392.47	10181.7	9762.51	7206.35	7680.67	6971.73	7015.44
ENSG00000135093	USP30	USP30	B3KUS5	84749	671.567	0.381156	0.0709497	3.57011e-09	2.84735e-08	FALSE	FALSE	738.393	808.898	736.666	780.338	599.287	623.281	558.055	527.617
ENSG00000160172	FAM86C2P	FAM86C2P		645332	387.757	0.380963	0.0866824	5.36418e-07	3.20829e-06	FALSE	FALSE	447.1	451.645	422.76	456.424	301.997	325.946	325.797	370.385
ENSG00000177692	DNAJC28	C21orf55	Q9NX36	54943	68.5191	0.380937	0.179457	0.0018597	0.0059429	FALSE	FALSE	90.7749	77.6638	74.6792	83.7391	60.3994	51.0886	54.6958	55.112
ENSG00000100300	TSPO	BPBS	O76068	706	5920.83	0.37995	0.0650465	2.36736e-10	2.15939e-09	FALSE	FALSE	7137.35	5620.47	7160.34	7078.25	5266.51	5153.82	5033.6	4916.32
ENSG00000173156	RHOD	ARHD	E9PIG5	29984	1748.83	0.379664	0.061045	2.25743e-11	2.32989e-10	FALSE	FALSE	1998.4	1738.47	2161.9	2067.71	1526.46	1474.42	1542.58	1480.73
ENSG00000108797	CNTNAP1	CASPR	P78357	8506	99.2205	0.379611	0.148907	0.000597777	0.00213702	FALSE	FALSE	117.872	115.898	117.715	114.106	80.794	83.7854	77.6839	85.9099
ENSG00000162460	TMEM82	TMEM82	A0PJX8	388595	4.10408	0.379501	0.547697	0.00282246	0.0086533	FALSE	FALSE	2.7097	10.7534	7.5945	7.36168	0.784407	2.04355	1.58538	0
ENSG00000163635	ATXN7	ADCAII	O15265	6314	78.2691	0.378889	0.1848	0.00225613	0.00705096	FALSE	FALSE	96.1943	120.678	81.008	76.3774	58.8306	66.4152	62.6227	64.0272
ENSG00000225264	ENSG00000225264				114.6	0.37872	0.167254	0.00132485	0.0043799	FALSE	FALSE	163.937	118.288	141.764	119.627	102.757	88.8942	72.9277	108.603
ENSG00000180425	C11orf71	URLC7	A0A0A8K8C2	54494	136.759	0.378449	0.136844	0.000314722	0.00119963	FALSE	FALSE	161.227	167.276	164.547	145.393	115.308	122.613	122.075	95.6356
ENSG00000124574	ABCC10	EST182763	A0A024RD21	89845	1364.96	0.378295	0.0709273	4.58028e-09	3.61461e-08	FALSE	FALSE	1685.43	1346.57	1582.19	1617.73	1273.88	1084.1	1172.39	1157.35
ENSG00000164010	ERMAP	BTN5	A0A1C9HIH9	114625	503.431	0.378188	0.080943	1.46436e-07	9.48788e-07	FALSE	FALSE	581.23	605.777	579.713	540.163	483.195	393.383	420.92	423.066
ENSG00000160055	TMEM234	AASL548	B4DHR3	56063	549.809	0.378091	0.0730071	1.07183e-08	8.08531e-08	FALSE	FALSE	685.554	646.401	589.839	590.775	482.411	476.146	462.14	465.21
ENSG00000240032	LNCSRLR	lncRNA-SRLR		109729161	16.0862	0.37805	0.33727	0.00965675	0.0257002	FALSE	FALSE	20.3227	29.8707	20.252	16.5638	13.3349	5.10886	11.8904	11.3466
ENSG00000260466	ENSG00000260466				267.319	0.378026	0.098472	6.39901e-06	3.28356e-05	FALSE	FALSE	307.551	286.758	305.046	328.515	218.85	240.117	240.186	211.533
ENSG00000136319	TTC5	NEDCAFD	Q86T04	91875	886.254	0.377963	0.0570237	1.55113e-12	1.81214e-11	FALSE	FALSE	1067.62	971.394	1008.8	984.624	753.816	790.852	768.912	744.012
ENSG00000262454	MIR193BHG	lincNORS		100129781	222.763	0.3777	0.120694	9.5516e-05	0.000402262	FALSE	FALSE	288.583	217.459	241.758	285.265	183.551	165.527	198.966	200.997
ENSG00000266265	KLF14	BTEB5	A0A075B756	136259	71.2636	0.377597	0.179989	0.00203618	0.00643696	FALSE	FALSE	90.7749	80.0534	83.5395	85.5795	65.1058	51.0886	49.9396	64.0272
ENSG00000160325	CACFD1	C9orf7	Q9UGQ2	11094	363.339	0.377594	0.0997591	8.02279e-06	4.0565e-05	FALSE	FALSE	417.294	371.591	496.174	387.408	287.878	325.946	306.772	313.652
ENSG00000183506	PI4KAP2	PI4KAP2		375133	521.829	0.377464	0.0772725	5.07552e-08	3.49856e-07	FALSE	FALSE	600.198	562.764	598.7	623.902	424.364	412.796	487.506	464.4
ENSG00000136783	NIPSNAP3A	HSPC299	Q9UFN0	25934	1169.56	0.377407	0.0545156	2.01797e-13	2.57343e-12	FALSE	FALSE	1277.62	1382.41	1386	1269.89	993.06	1062.64	976.597	1008.23
ENSG00000002016	RAD52	RAD52	P43351	5893	1040.95	0.377233	0.0552165	3.83993e-13	4.77351e-12	FALSE	FALSE	1246.46	1190.05	1156.9	1140.14	899.715	934.922	907.633	851.805
ENSG00000196743	GM2A	GM2-AP	P17900	2760	1800.26	0.377053	0.0412179	2.557e-21	6.06479e-20	FALSE	FALSE	2072.92	2007.31	2055.58	2029.98	1568.81	1537.77	1533.07	1596.63
ENSG00000130702	LAMA5	LAMA5	O15230	3911	20182.3	0.376251	0.0616591	4.95967e-11	4.90485e-10	FALSE	FALSE	24192.2	19783.9	24934	22949.1	18567.7	16258.4	17583.5	17189.3
ENSG00000279696	ENSG00000279696				83.7341	0.376051	0.169138	0.00150966	0.00491651	FALSE	FALSE	81.291	107.534	101.26	105.824	77.6563	66.4152	62.6227	67.2691
ENSG00000141756	FKBP10	BRKS1	A0A024R1W3	60681	19416.3	0.375854	0.0270238	2.43814e-45	1.8384e-43	FALSE	FALSE	22170.8	21370.7	22250.6	22056.5	16812.2	17291.5	16513.4	16865.1
ENSG00000198786	ND5	MTND5	P03915	4540	191942	0.375846	0.0536687	1.1631e-13	1.53307e-12	FALSE	FALSE	201579	235052	224168	211220	164465	152767	180710	165576
ENSG00000241322	FBXW10B	C170RF1	A0A087WSX6	374286	24.8121	0.375799	0.272455	0.0081189	0.0221083	FALSE	FALSE	32.5164	28.6758	31.6437	33.1276	22.7478	15.3266	17.4392	17.0199
ENSG00000151233	GXYLT1	GLT8D3	Q4G148	283464	3401.32	0.37561	0.0572755	2.57077e-12	2.93775e-11	FALSE	FALSE	3865.39	4169.95	3921.29	3506.92	2831.71	3163.41	3000.34	2751.55
ENSG00000137171	KLC4	KNSL8	A0A024RCZ8	89953	1133.42	0.375448	0.0533642	9.25831e-14	1.23066e-12	FALSE	FALSE	1338.59	1198.41	1303.72	1306.7	972.665	1006.45	950.438	990.396
ENSG00000142541	RPL13A	L13A	P40429	23521	86160.7	0.375345	0.031607	6.98817e-34	3.16705e-32	FALSE	FALSE	98547.7	92433	97609.5	101397	73940.6	75599.9	73997	75760.4
ENSG00000160469	BRSK1	SAD-B	Q8TDC3	84446	50.5736	0.37504	0.207173	0.00397529	0.0117416	FALSE	FALSE	58.2585	56.1569	70.882	59.8136	43.9268	33.7185	37.2565	44.5759
ENSG00000146083	RNF44	RNF44	A0A024R7Q1	22838	2839.87	0.374893	0.0759383	4.00332e-08	2.80392e-07	FALSE	FALSE	3178.48	2634.59	3618.78	3531.77	2470.1	2410.36	2462.9	2411.96
ENSG00000270482	ENSG00000270482				15.1678	0.374683	0.362597	0.0099273	0.0263027	FALSE	FALSE	13.5485	29.8707	17.7205	22.085	3.92204	13.283	7.13423	13.778
ENSG00000170043	TRAPPC1	BET5	Q9Y5R8	58485	2754.36	0.374567	0.0478379	2.2671e-16	3.87201e-15	FALSE	FALSE	3202.86	2871.17	3098.55	3319.2	2438.72	2406.27	2394.72	2303.36
ENSG00000272645	ENSG00000272645				979.537	0.374466	0.0551892	5.51414e-13	6.73833e-12	FALSE	FALSE	1082.52	1088.49	1161.96	1115.29	872.261	871.572	806.168	838.027
ENSG00000140836	ZFHX3	ATBF1	Q15911	463	2459.45	0.373947	0.0507489	8.14841e-15	1.19439e-13	FALSE	FALSE	2778.8	2776.78	2842.87	2766.15	2251.25	2001.65	1991.24	2266.89
ENSG00000141349	G6PC3	SCN4	Q9BUM1	92579	4960.73	0.373418	0.0419146	2.38901e-20	5.30218e-19	FALSE	FALSE	5829.92	5192.72	5779.41	5670.33	4277.37	4466.17	4243.28	4226.61
ENSG00000277147	LINC00869	FAM91A2		57234	281.803	0.372974	0.0951171	4.79517e-06	2.50676e-05	FALSE	FALSE	307.551	311.85	330.361	343.238	251.795	221.725	252.869	235.037
ENSG00000161638	ITGA5	CD49e	B2R627	3678	5787.28	0.372759	0.0615999	7.12768e-11	6.93763e-10	FALSE	FALSE	6791.86	5575.06	6903.4	7042.37	5031.19	4795.18	5169.94	4989.26
ENSG00000257607	ENSG00000257607				22.6746	0.372618	0.321573	0.0100736	0.0266372	FALSE	FALSE	18.9679	19.1172	49.3642	32.2073	17.257	20.4355	11.8904	12.1571
ENSG00000178149	DALRD3	DEE86	Q5D0E6	55152	1640.71	0.37258	0.0472049	1.40775e-16	2.44298e-15	FALSE	FALSE	1860.21	1881.85	1830.27	1862.5	1437.82	1493.83	1428.43	1330.79
ENSG00000146674	IGFBP3	BP-53	B3KPF0	3486	498.216	0.37164	0.0811347	2.47189e-07	1.55264e-06	FALSE	FALSE	536.52	531.698	615.154	592.615	411.029	394.404	441.53	462.779
ENSG00000169733	RFNG	RFNG	Q8N9R1	5986	2324.15	0.371585	0.0661769	1.00379e-09	8.55077e-09	FALSE	FALSE	2831.64	2230.74	2836.54	2677.81	2072.4	1949.54	1965.88	2028.61
ENSG00000118307	DNAI7	CASC1	B4E376	55259	13.0729	0.371533	0.368205	0.0101453	0.0267736	FALSE	FALSE	6.77425	23.8965	25.315	16.5638	9.41289	8.17418	6.34154	8.10471
ENSG00000267940	ENSG00000267940				45.6319	0.371474	0.237383	0.00647623	0.0181652	FALSE	FALSE	74.5167	54.962	49.3642	46.9307	47.8489	33.7185	28.5369	29.177
ENSG00000225968	ELFN1	PPP1R28	P0C7U0	392617	95.6381	0.370607	0.163002	0.00139348	0.00457612	FALSE	FALSE	111.098	103.95	134.169	102.143	67.459	79.6983	88.7816	77.8052
ENSG00000119899	SLC17A5	AST	Q9NRA2	26503	1261.54	0.370492	0.0528789	1.21903e-13	1.60191e-12	FALSE	FALSE	1535.04	1418.26	1420.17	1350.87	1084.84	1129.06	1089.16	1064.96
ENSG00000280187	ENSG00000280187				150.231	0.368921	0.129206	0.00026016	0.00100451	FALSE	FALSE	146.324	189.977	191.128	169.319	123.936	128.743	128.416	124.002
ENSG00000116857	TMEM9	DERM4	A0A024R967	252839	4798.79	0.368894	0.0375342	4.16955e-24	1.16498e-22	FALSE	FALSE	5362.49	5149.7	5602.21	5576.47	4129.91	4316.99	4103.77	4148.8
ENSG00000177628	GBA1	GBA	A0A068F658	2629	4672.49	0.368621	0.0476117	4.92727e-16	8.15716e-15	FALSE	FALSE	5328.62	4824.71	5500.95	5500.09	4122.85	4247.51	3896.88	3958.34
ENSG00000169439	SDC2	CD362	A0A024R9D1	6383	2137.03	0.368251	0.0447398	9.35047e-18	1.75685e-16	FALSE	FALSE	2326.28	2529.45	2404.92	2410.95	1830.81	1801.39	1832.7	1959.72
ENSG00000279227	ENSG00000279227				36.298	0.368039	0.233025	0.00652541	0.0182883	FALSE	FALSE	52.8391	39.4293	39.2382	46.9307	29.0231	27.5879	26.1589	29.177
ENSG00000177239	MAN1B1	ERMAN1	Q9UKM7	11253	6398.96	0.367275	0.0366531	6.215e-25	1.7856e-23	FALSE	FALSE	7428.64	6780.64	7345.14	7358	5432.02	5634.06	5549.64	5663.57
ENSG00000111727	HCFC2	HCF-2	Q9Y5Z7	29915	503.906	0.367095	0.0749307	5.34324e-08	3.67284e-07	FALSE	FALSE	547.359	614.141	548.07	582.493	434.562	464.907	430.432	409.288
ENSG00000213213	CCDC183	KIAA1984	Q5T5S1	84960	18.9218	0.366913	0.318908	0.0106949	0.0280098	FALSE	FALSE	13.5485	28.6758	25.315	32.2073	15.6881	10.2177	9.51231	16.2094
ENSG00000244041	LINC01011	LINC01011		401232	198.339	0.36673	0.118507	0.000120445	0.000497187	FALSE	FALSE	189.679	223.433	256.947	244.776	163.941	165.527	163.295	179.114
ENSG00000132549	VPS13B	BLTP5B	Q7Z7G8	157680	1644.73	0.366511	0.0538791	5.43554e-13	6.65632e-12	FALSE	FALSE	1764.01	1969.07	1832.81	1887.35	1456.64	1322.17	1410.2	1515.58
ENSG00000080503	SMARCA2	BAF190	B4DSC8	6595	5636.27	0.366491	0.0313185	6.22893e-33	2.71603e-31	FALSE	FALSE	6361.02	6585.89	6170.53	6326.44	4917.45	4881.01	4888.53	4959.27
ENSG00000166167	BTRC	BETA-TRCP	B2R8L3	8945	1968.35	0.366248	0.0392929	5.89508e-22	1.44589e-20	FALSE	FALSE	2202.99	2240.3	2212.53	2238.87	1691.97	1687.97	1729.65	1742.51
ENSG00000111679	PTPN6	HCP	P29350	5777	561.283	0.366203	0.0707071	1.23774e-08	9.28007e-08	FALSE	FALSE	642.199	602.193	692.365	617.461	503.59	484.32	474.823	473.315
ENSG00000175309	PHYKPL	AGXT2L2	Q8IUZ5	85007	1539.42	0.365897	0.0551309	1.7138e-12	1.98872e-11	FALSE	FALSE	1728.79	1681.12	1911.28	1659.14	1315.45	1271.09	1364.22	1384.28
ENSG00000122126	OCRL	DENT2	Q01968	4952	5188.35	0.365775	0.0320875	2.13753e-31	8.64374e-30	FALSE	FALSE	5686.3	6063.75	5774.35	5892.1	4565.25	4484.56	4493.77	4546.74
ENSG00000235381	ENSG00000235381				49.1832	0.365477	0.223901	0.00609997	0.0172217	FALSE	FALSE	63.6779	71.6896	59.4902	46.0105	29.8075	34.7403	49.1469	38.9026
ENSG00000196912	ANKRD36B	KIAA1641	Q8N2N9	57730	202.285	0.365425	0.126178	0.000236378	0.000920717	FALSE	FALSE	224.905	241.355	260.744	211.648	172.57	145.092	158.538	203.428
ENSG00000272079	ENSG00000272079				67.2065	0.365293	0.187276	0.00321409	0.00973474	FALSE	FALSE	62.3231	95.5862	83.5395	79.138	54.1241	49.0451	53.1104	60.7853
ENSG00000198727	CYTB	MTCYB	P00156	4519	178258	0.365235	0.0581499	1.83137e-11	1.91418e-10	FALSE	FALSE	190114	207735	205015	205225	158839	132380	165604	161149
ENSG00000107566	ERLIN1	C10orf69	D3DR65	10613	5203.6	0.364932	0.0338427	2.1303e-28	7.47639e-27	FALSE	FALSE	5664.63	6075.7	5836.37	5905.91	4489.16	4592.87	4630.12	4434.09
ENSG00000271009	ENSG00000271009				52.911	0.364835	0.203309	0.00450601	0.013114	FALSE	FALSE	73.1619	72.8844	51.8957	57.053	41.5736	44.958	40.4273	41.334
ENSG00000188997	KCTD21	KCASH2	Q4G0X4	283219	978.376	0.364577	0.0522166	1.57359e-13	2.04141e-12	FALSE	FALSE	1104.2	1102.83	1084.75	1135.54	873.045	853.18	837.876	835.596
ENSG00000177406	NINJ2-AS1	NINJ2-AS1		100049716	231.129	0.364156	0.114682	9.35737e-05	0.000394838	FALSE	FALSE	269.615	236.576	303.78	256.739	180.414	177.788	206.1	218.017
ENSG00000280075	ENSG00000280075				26.9862	0.364132	0.270739	0.0094337	0.0252037	FALSE	FALSE	29.8067	39.4293	27.8465	39.569	25.101	13.283	21.4027	19.4513
ENSG00000163820	FYCO1	CATC2	Q9BQS8	79443	3692.47	0.363989	0.0426025	6.91777e-19	1.3987e-17	FALSE	FALSE	4336.87	4013.42	4136.47	4196.16	3166.65	3258.43	3040.77	3391.01
ENSG00000197948	FCHSD1	NWK2	Q86WN1	89848	1248.32	0.363923	0.0687721	6.90015e-09	5.32372e-08	FALSE	FALSE	1425.3	1245.01	1497.38	1503.62	1070.72	1002.36	1066.17	1175.99
ENSG00000177352	CCDC71	CCDC71	Q8IV32	64925	1141.81	0.363892	0.0540504	9.15282e-13	1.09751e-11	FALSE	FALSE	1307.43	1205.58	1312.58	1342.59	949.917	992.141	1024.95	999.311
ENSG00000163435	ELF3	EPR-1	A0A024R974	1999	2030.96	0.363655	0.0443715	1.33959e-17	2.49792e-16	FALSE	FALSE	2362.86	2247.47	2274.55	2296.84	1718.64	1685.93	1820.02	1841.39
ENSG00000205517	RGL3	RGL3	A0A0A0MRX4	57139	977.347	0.363646	0.0638463	6.93674e-10	6.01591e-09	FALSE	FALSE	1074.4	1017.99	1189.8	1153.02	887.949	787.787	860.071	847.753
ENSG00000272030	ENSG00000272030				88.6597	0.363333	0.165929	0.00185119	0.00592044	FALSE	FALSE	115.162	102.755	110.12	90.1806	60.3994	80.72	72.135	77.8052
ENSG00000213073	ENSG00000213073				69.2838	0.363319	0.1867	0.00330708	0.00998484	FALSE	FALSE	96.1943	64.5207	83.5395	86.4997	63.537	51.0886	59.4519	49.4387
ENSG00000228486	C2orf92	LINC01125		728537	151.844	0.362798	0.120774	0.000170461	0.00068228	FALSE	FALSE	178.84	178.029	164.547	179.441	127.074	128.743	129.209	128.865
ENSG00000156239	N6AMT1	C21orf127	Q9Y5N5	29104	629.602	0.36215	0.0712328	2.16778e-08	1.57605e-07	FALSE	FALSE	724.844	781.417	678.442	675.434	548.301	578.323	520.006	530.048
ENSG00000155755	TMEM237	ALS2CR4	Q96Q45	65062	1905.05	0.362101	0.0486177	5.2674e-15	7.90202e-14	FALSE	FALSE	2155.57	2323.94	2073.3	2062.19	1644.12	1612.36	1707.46	1661.47
ENSG00000265992	ESRG	HESRG		790952	12.3413	0.362029	0.360867	0.0111872	0.0291313	FALSE	FALSE	17.613	17.9224	22.7835	10.1223	7.84407	7.15241	4.75615	10.5361
ENSG00000270168	ENSG00000270168				49.4258	0.361892	0.211136	0.00542549	0.0155282	FALSE	FALSE	55.5488	59.7414	51.8957	71.7764	39.2204	30.6532	42.8054	43.7654
ENSG00000225096	LOC101927293	LOC101927293		101927293	74.5265	0.361745	0.176463	0.00264278	0.00814001	FALSE	FALSE	77.2264	89.612	82.2737	103.063	57.2617	60.2846	69.7569	56.733
ENSG00000149743	TRPT1	TRPT1	Q86TN4	83707	571.32	0.36144	0.0808248	4.69591e-07	2.8361e-06	FALSE	FALSE	644.908	583.076	751.855	623.902	501.236	480.233	477.994	507.355
ENSG00000117266	CDK18	PCTAIRE	A0A024R996	5129	1667.54	0.361331	0.0564921	9.12002e-12	9.82993e-11	FALSE	FALSE	1919.82	1691.88	1949.25	1984.89	1505.28	1483.61	1420.5	1385.1
ENSG00000101439	CST3	ARMD11	A0A0K0K1J1	1471	2296.31	0.361248	0.0582936	3.31118e-11	3.34352e-10	FALSE	FALSE	2650.09	2356.2	2801.1	2589.47	1928.07	2118.13	2066.55	1860.84
ENSG00000167106	EEIG1	C9orf132	Q5T9C2	399665	2067.63	0.361078	0.0532434	6.7717e-13	8.21116e-12	FALSE	FALSE	2327.63	2136.35	2502.39	2385.18	1808.06	1816.71	1867.58	1697.13
ENSG00000212907	ND4L	MTND4L	P03901	4539	91462.2	0.360472	0.0506955	6.60709e-14	8.85063e-13	FALSE	FALSE	99435.1	108287	106167	99528	80275.5	71254.3	85686.9	81063.3
ENSG00000198886	ND4	MTND4	H9EC08	4538	609955	0.360413	0.0553504	4.30321e-12	4.80617e-11	FALSE	FALSE	639954	733691	693510	692382	538602	467372	567909	546220
ENSG00000145349	CAMK2D	CAMKD	A0A024RDK3	817	538.042	0.360135	0.0685228	8.83054e-09	6.71409e-08	FALSE	FALSE	619.166	632.063	594.902	595.376	467.507	477.168	474.823	443.328
ENSG00000110025	SNX15	HSAF001435	E5KQS5	29907	42.8517	0.359933	0.231443	0.00732383	0.0202249	FALSE	FALSE	48.7746	45.4034	70.882	45.0903	29.0231	38.8274	37.2565	27.556
ENSG00000213930	GALT	GALT	A0A0S2Z3Y7	2592	904.488	0.359777	0.0802451	4.53845e-07	2.75159e-06	FALSE	FALSE	892.846	991.706	1145.5	1085.85	869.123	729.546	755.436	765.895
ENSG00000186806	VSIG10L	VSIG10L	Q86VR7	147645	193.928	0.359636	0.118329	0.000156588	0.000631288	FALSE	FALSE	250.647	193.562	231.632	219.01	160.019	160.418	153.782	182.356
ENSG00000280441	ENSG00000280441				4.53841	0.35951	0.529311	0.00347675	0.0104296	FALSE	FALSE	2.7097	9.55862	6.32875	12.8829	0	0	1.58538	3.24188
ENSG00000064199	SPA17	CT22	A0A172Q397	53340	668.51	0.35893	0.0708231	2.46026e-08	1.7797e-07	FALSE	FALSE	693.683	802.924	760.715	773.896	604.778	603.868	528.726	579.487
ENSG00000197816	CCDC180	C9orf174	B4DZK1	100499483	102.391	0.358925	0.167912	0.00219778	0.00689357	FALSE	FALSE	128.711	136.21	103.791	115.026	107.464	68.4588	80.8546	78.6157
ENSG00000258315	C17orf49	BAP18	Q8IXM2	124944	71.8641	0.358803	0.191409	0.00403302	0.0118918	FALSE	FALSE	74.5167	90.8069	106.323	72.6966	56.4773	44.958	60.2446	68.89
ENSG00000196670	ZFP62	ZET	Q8NB50	643836	1443.11	0.358738	0.0502535	5.52281e-14	7.46184e-13	FALSE	FALSE	1547.24	1743.25	1604.97	1622.33	1222.89	1248.61	1256.42	1299.19
ENSG00000247934	ENSG00000247934				72.9147	0.35839	0.183849	0.00343714	0.0103162	FALSE	FALSE	86.7104	96.781	77.2107	85.5795	47.8489	64.3717	72.135	52.6806
ENSG00000196967	ZNF585A	Zfp27	Q6P3V2	199704	86.8249	0.358223	0.178536	0.00302404	0.0092092	FALSE	FALSE	116.517	127.846	81.008	86.4997	65.1058	76.633	73.7204	67.2691
ENSG00000239665	ENSG00000239665				398.719	0.358202	0.0821107	8.14389e-07	4.7668e-06	FALSE	FALSE	482.326	462.398	420.229	451.823	357.69	314.706	346.407	354.176
ENSG00000203499	IQANK1	FAM83H-AS1		642574	242.836	0.358141	0.111539	8.81346e-05	0.000373269	FALSE	FALSE	300.777	260.472	293.654	262.26	216.496	210.485	225.917	172.63
ENSG00000090905	TNRC6A	CAGH26	Q8NDV7	27327	5129.03	0.357692	0.0331979	2.61101e-28	9.12636e-27	FALSE	FALSE	5790.63	5852.26	5579.42	5875.54	4436.61	4374.21	4512.8	4610.77
ENSG00000141540	TTYH2	C17orf29	B4DKD1	94015	438.606	0.357017	0.0841828	1.43663e-06	8.15999e-06	FALSE	FALSE	491.81	494.658	459.467	547.525	342.002	397.47	384.456	391.458
ENSG00000196152	ZNF79	pT7	B4DY65	7633	272.717	0.356926	0.092491	7.47195e-06	3.79465e-05	FALSE	FALSE	299.422	321.408	317.703	306.43	225.909	230.921	246.527	233.416
ENSG00000117525	F3	CD142	P13726	2152	735.378	0.356792	0.0747972	1.16932e-07	7.67119e-07	FALSE	FALSE	773.619	789.781	926.529	850.274	633.017	582.41	693.606	633.788
ENSG00000254595	LOC644169	LOC644169		644169	22.3795	0.35642	0.283115	0.0110771	0.0288882	FALSE	FALSE	21.6776	27.481	36.7067	28.5265	14.1193	15.3266	20.61	14.5885
ENSG00000162520	SYNC	SYNC1	Q9H7C4	81493	921.518	0.3564	0.0635164	1.25284e-09	1.05218e-08	FALSE	FALSE	1092.01	971.394	972.096	1133.7	797.742	798.005	793.485	813.713
ENSG00000273002	ARHGEF2-AS2	ARHGEF2-AS2		107985209	62.2176	0.356348	0.187089	0.00386701	0.011461	FALSE	FALSE	71.807	76.4689	83.5395	65.3349	49.4177	42.9145	51.525	56.733
ENSG00000138613	APH1B	APH-1B	Q8WW43	83464	543.7	0.355305	0.0758625	1.8305e-07	1.17281e-06	FALSE	FALSE	606.973	620.115	651.861	591.695	436.915	440.384	509.701	491.956
ENSG00000187091	PLCD1	NDNC3	P51178	5333	132.365	0.354888	0.135048	0.000604352	0.00215829	FALSE	FALSE	165.292	136.21	170.876	141.712	105.895	118.526	110.184	110.224
ENSG00000197694	SPTAN1	DEE5	Q13813	6709	26641.1	0.35461	0.035946	3.57669e-24	1.00421e-22	FALSE	FALSE	30706.3	29153.8	30007.1	30050.4	23861.7	21759.7	23511.3	24078.3
ENSG00000075275	CELSR1	ADGRC1	Q9NYQ6	9620	3771.9	0.354324	0.038047	7.60727e-22	1.85268e-20	FALSE	FALSE	4342.29	4024.18	4351.65	4267.01	3369.03	3191	3343.58	3286.46
ENSG00000102878	HSF4	CTM	A0A024R6X7	3299	720.23	0.354303	0.0686165	1.57166e-08	1.16421e-07	FALSE	FALSE	811.555	740.793	853.115	856.715	671.453	608.977	601.654	617.579
ENSG00000133103	COG6	CDG2L	A0A140VJG7	57511	1133.11	0.353374	0.0502824	1.32987e-13	1.73962e-12	FALSE	FALSE	1266.78	1304.75	1298.66	1240.44	949.917	1012.58	994.036	997.69
ENSG00000117335	CD46	AHUS2	P15529	4179	17074.2	0.353071	0.0374385	2.53519e-22	6.39053e-21	FALSE	FALSE	18683.4	20533.1	19025.5	18588.2	14419	15282.7	15177.7	14884.3
ENSG00000166816	LDHD	DLACD	Q86WU2	197257	136.072	0.352939	0.147717	0.00121374	0.00404995	FALSE	FALSE	154.453	138.6	162.016	178.521	139.625	110.351	110.184	94.8251
ENSG00000167107	ACSF2	ACSMW	Q96CM8	80221	744.312	0.352805	0.0608242	4.31372e-10	3.83273e-09	FALSE	FALSE	814.264	841.158	893.619	815.306	634.586	655.978	632.569	667.018
ENSG00000160445	ZER1	C9orf60	A0A024R8B0	10444	1866.71	0.352573	0.0599583	2.67471e-10	2.42486e-09	FALSE	FALSE	2239.57	1868.71	2182.15	2143.17	1690.4	1700.23	1533.07	1576.37
ENSG00000198712	COX2	COII	P00403	4513	373152	0.352543	0.0543011	5.46175e-12	6.05314e-11	FALSE	FALSE	394659	438467	420091	430702	327714	285493	342225	345867
ENSG00000204650	LINC02210	C17orf69		147081	322.037	0.352447	0.0924054	9.47974e-06	4.73494e-05	FALSE	FALSE	348.196	411.02	375.928	334.036	287.093	275.879	275.064	269.076
ENSG00000269190	FBXO17	FBG4	Q96EF6	115290	962.321	0.352419	0.0640109	2.42704e-09	1.97027e-08	FALSE	FALSE	1032.4	1003.65	1201.2	1114.37	838.532	823.549	871.962	812.902
ENSG00000197747	S100A10	42C	P60903	6281	6807.97	0.352305	0.036536	3.31982e-23	8.72501e-22	FALSE	FALSE	7381.22	8034.02	7466.66	7737.12	5773.24	6001.89	5923.79	6145.8
ENSG00000230002	ALMS1-IT1	ALMS1-IT1		100874291	43.8731	0.352145	0.227119	0.00794371	0.0216826	FALSE	FALSE	37.9358	66.9103	60.756	48.7711	33.7295	31.675	41.22	29.9874
ENSG00000169122	FAM110B	C8orf72	A0A024R7V5	90362	858.31	0.352089	0.0550399	1.03279e-11	1.10766e-10	FALSE	FALSE	989.04	974.979	930.326	979.103	758.522	740.785	757.814	735.908
ENSG00000266947	ENSG00000266947				29.7142	0.351333	0.251106	0.00999402	0.0264511	FALSE	FALSE	35.2261	29.8707	43.0355	39.569	27.4543	22.479	19.8173	20.2618
ENSG00000279069	ENSG00000279069				83.8821	0.351033	0.172453	0.00302772	0.00921877	FALSE	FALSE	111.098	96.781	82.2737	105.824	60.3994	59.2628	80.8546	74.5633
ENSG00000091490	SEL1L3	Sel-1L3	Q68CR1	23231	3064.61	0.350841	0.0359836	1.18588e-23	3.18455e-22	FALSE	FALSE	3404.74	3484.12	3440.31	3447.11	2585.41	2703.61	2692.78	2758.84
ENSG00000231160	ENSG00000231160				7.96148	0.350296	0.423296	0.00980388	0.0260076	FALSE	FALSE	14.9033	4.77931	15.189	12.8829	5.49085	4.08709	5.54885	0.810471
ENSG00000182195	LDOC1	BCUR1	O95751	23641	1768.04	0.350189	0.0499684	1.60298e-13	2.07487e-12	FALSE	FALSE	2053.95	1829.28	2047.98	2037.34	1578.23	1472.37	1556.06	1569.07
ENSG00000134698	AGO4	EIF2C4	Q9HCK5	192670	783.623	0.349987	0.0576336	8.4948e-11	8.18526e-10	FALSE	FALSE	872.523	885.367	918.934	860.396	699.691	684.588	665.069	682.417
ENSG00000135272	MDFIC	HIC	Q9P1T7	29969	1126.5	0.349929	0.056655	4.42006e-11	4.40399e-10	FALSE	FALSE	1311.49	1303.56	1223.98	1242.28	1026	1037.1	929.036	938.526
ENSG00000163617	CCDC191	KIAA1407	Q8NCU4	57577	190.537	0.34984	0.113605	0.000152108	0.000614375	FALSE	FALSE	201.873	236.576	224.038	212.568	158.45	149.179	162.502	179.114
ENSG00000175938	ORAI3	TMEM142C	A0A024QZA7	93129	71.9232	0.349579	0.174558	0.00331322	0.00999814	FALSE	FALSE	78.5813	84.8327	81.008	93.8614	51.7709	67.437	55.4885	62.4063
ENSG00000224281	SLC25A5-AS1	SLC25A5-AS1		100303728	56.1552	0.349439	0.199354	0.00565749	0.0160803	FALSE	FALSE	52.8391	69.3	63.2875	82.8189	43.1424	40.8709	48.3542	48.6283
ENSG00000124224	ENSG00000124224				377.411	0.349363	0.0983631	2.77944e-05	0.000128597	FALSE	FALSE	409.165	407.436	412.634	492.312	350.63	283.031	311.528	352.555
ENSG00000197121	PGAP1	Bst1	Q75T13	80055	719.56	0.349321	0.0704123	4.88439e-08	3.37761e-07	FALSE	FALSE	816.974	861.47	832.863	748.131	672.237	612.042	637.325	575.434
ENSG00000170145	SIK2	LOH11CR1I	A0A024R3G7	23235	4824.35	0.349124	0.0343565	1.93491e-25	5.72089e-24	FALSE	FALSE	5285.27	5498.59	5464.24	5421.88	4351.11	4328.23	4165.6	4079.91
ENSG00000204681	GABBR1	GABABR1	Q59HG8	2550	355.696	0.349053	0.100646	3.83131e-05	0.000173046	FALSE	FALSE	401.035	371.591	456.936	397.531	312.979	252.378	330.553	322.567
ENSG00000214401	KANSL1-AS1	KANSL1-AS1		644246	31.4195	0.348918	0.243714	0.00979667	0.0259965	FALSE	FALSE	33.8712	41.8189	39.2382	40.4892	21.9634	19.4137	24.5735	29.9874
ENSG00000069869	NEDD4	NEDD4-1	P46934	4734	2115.3	0.348877	0.0453096	9.15845e-16	1.47932e-14	FALSE	FALSE	2328.99	2518.7	2331.51	2337.33	1776.68	1911.74	1813.68	1903.8
ENSG00000108107	RPL28	L28	P46779	6158	24901	0.34887	0.0493988	1.10808e-13	1.46167e-12	FALSE	FALSE	29606.2	25142.7	29404.6	27984.5	21858.3	22789.6	21734	20688.1
ENSG00000116005	PCYOX1	PCL1	Q9UHG3	51449	8980.27	0.347444	0.0363858	8.89456e-23	2.2957e-21	FALSE	FALSE	9842.98	10545.5	10279.2	9666.8	7854.27	8177.25	7687.53	7788.63
ENSG00000140943	MBTPS1	PCSK8	Q14703	8720	11995.3	0.347273	0.0261013	1.45929e-41	9.29798e-40	FALSE	FALSE	13335.8	13157.4	13576.4	13729.5	10611.5	10588.6	10497.6	10465.6
ENSG00000088280	ASAP3	ACAP4	Q8TDY4	55616	567.613	0.34718	0.0767703	4.43292e-07	2.69329e-06	FALSE	FALSE	665.231	556.789	697.428	652.429	483.979	492.494	481.957	510.597
ENSG00000056558	TRAF1	EBI6	Q13077	7185	441.444	0.347054	0.103682	6.12905e-05	0.000267789	FALSE	FALSE	509.423	405.046	578.448	524.52	349.846	361.708	424.883	377.68
ENSG00000085552	IGSF9	FP18798	Q9P2J2	57549	806.513	0.347028	0.0665347	1.30853e-08	9.78111e-08	FALSE	FALSE	894.201	855.496	984.753	910.087	655.765	684.588	711.045	756.17
ENSG00000176108	CHMP6	VPS20	Q96FZ7	79643	753.446	0.346625	0.0749761	2.75234e-07	1.71755e-06	FALSE	FALSE	919.943	721.676	870.836	898.125	640.076	662.109	640.496	674.312
ENSG00000279400	ENSG00000279400				24.0365	0.346389	0.281262	0.012523	0.0321921	FALSE	FALSE	24.3873	25.0914	35.441	37.7286	19.6102	12.2613	14.2685	23.5037
ENSG00000140367	UBE2Q2	UBE2Q2	Q8WVN8	92912	1259.05	0.346341	0.0605994	7.83239e-10	6.7318e-09	FALSE	FALSE	1398.2	1571.2	1363.21	1345.35	1043.26	1168.91	1099.46	1082.79
ENSG00000178802	MPI	CDG1B	H3BPP3	4351	2947.11	0.346034	0.0410881	2.58844e-18	5.02752e-17	FALSE	FALSE	3437.25	3128.06	3326.39	3350.48	2560.31	2560.56	2527.1	2686.71
ENSG00000159267	HLCS	HCS	P50747	3141	1877.43	0.345758	0.0476577	2.84044e-14	3.95212e-13	FALSE	FALSE	2093.24	2182.95	2025.2	2141.33	1637.06	1626.66	1563.98	1749
ENSG00000260774	ENSG00000260774				66.6941	0.345497	0.182461	0.00439458	0.0128351	FALSE	FALSE	77.2264	90.8069	79.7422	69.0157	64.3214	49.0451	51.525	51.8701
ENSG00000276107	ENSG00000276107				8.91691	0.345367	0.431557	0.00958274	0.0255348	FALSE	FALSE	24.3873	8.36379	7.5945	13.8031	0.784407	5.10886	2.37808	8.91518
ENSG00000246465	LOC124903670	LOC124903670		124903670	126.993	0.345364	0.141493	0.00113799	0.00382142	FALSE	FALSE	120.582	173.25	148.093	146.313	109.033	109.33	97.5012	111.845
ENSG00000175287	PHYHD1	PHYHD1	Q5SRE7	254295	1350.52	0.345295	0.0542991	1.4592e-11	1.5401e-10	FALSE	FALSE	1642.08	1482.78	1429.03	1526.63	1193.87	1232.26	1128.79	1168.7
ENSG00000140043	PTGR2	HEL-S-298	Q8N8N7	145482	214.063	0.345225	0.11302	0.000174191	0.000696077	FALSE	FALSE	257.421	262.862	236.695	223.611	181.983	209.463	177.563	162.905
ENSG00000111981	ULBP1	N2DL-1	Q9BZM6	80329	118.215	0.345189	0.155279	0.00203045	0.00642255	FALSE	FALSE	136.84	150.548	118.98	143.553	89.4224	127.722	92.745	85.9099
ENSG00000137992	DBT	BCATE2	P11182	1629	7197.59	0.344997	0.0503948	5.4599e-13	6.67677e-12	FALSE	FALSE	7985.48	8894.29	7818.53	7681.91	6225.84	6750.85	6237.7	5986.14
ENSG00000111077	TNS2	C1-TEN	Q63HR2	23371	2155.9	0.344781	0.0507341	7.76362e-13	9.36134e-12	FALSE	FALSE	2459.05	2443.42	2534.03	2266.48	1952.39	1911.74	1745.51	1934.59
ENSG00000185189	NRBP2	TRG16	Q9NSY0	340371	3199.99	0.344535	0.0457425	3.59045e-15	5.45262e-14	FALSE	FALSE	3723.13	3344.32	3731.43	3586.98	2779.94	2714.85	2755.4	2963.89
ENSG00000073331	ALPK1	8430410J10Rik	Q96QP1	80216	35.969	0.344282	0.233589	0.00964915	0.0256879	FALSE	FALSE	37.9358	38.2345	44.3012	55.2126	24.3166	27.5879	27.7442	32.4188
ENSG00000125520	SLC2A4RG	GEF	Q9NR83	56731	3923.58	0.344121	0.0541855	1.56735e-11	1.6452e-10	FALSE	FALSE	4553.65	3886.77	4575.68	4643.38	3279.61	3475.05	3559.98	3414.51
ENSG00000274267	ENSG00000274267				27.8446	0.343202	0.264199	0.0121611	0.0313928	FALSE	FALSE	31.1615	33.4552	40.504	34.968	30.5919	18.3919	15.8538	17.8304
ENSG00000100429	HDAC10	HD10	Q969S8	83933	347.033	0.342995	0.0935992	1.93687e-05	9.20051e-05	FALSE	FALSE	445.745	346.5	405.04	381.887	276.111	312.662	304.394	303.927
ENSG00000172382	PRSS27	CAPH2	Q9BQR3	83886	78.6217	0.342668	0.166251	0.00309398	0.00939898	FALSE	FALSE	101.614	82.4431	88.6025	96.622	61.1838	58.241	69.7569	70.511
ENSG00000272711	ENSG00000272711				221.746	0.342349	0.103523	7.49114e-05	0.000322809	FALSE	FALSE	237.099	265.252	265.807	244.776	200.024	174.723	194.21	192.082
ENSG00000135547	HEY2	CHF1	Q9UBP5	23493	319.349	0.342215	0.0920518	1.58478e-05	7.6309e-05	FALSE	FALSE	399.681	327.383	348.081	377.286	284.74	257.487	284.577	275.56
ENSG00000171316	CHD7	CRG	Q9P2D1	55636	5290.4	0.342157	0.0401259	1.11159e-18	2.2189e-17	FALSE	FALSE	5997.92	6112.74	5697.14	5934.43	4840.58	4369.1	4598.41	4772.86
ENSG00000083097	DOP1A	DOP1	Q5TA12	23033	457.697	0.34177	0.0910027	1.36908e-05	6.67793e-05	FALSE	FALSE	509.423	618.92	480.985	471.147	382.791	386.23	397.932	414.151
ENSG00000285230	RALY-AS1	RALY-AS1		101926888	94.7108	0.341552	0.164894	0.00305405	0.00928911	FALSE	FALSE	113.807	100.365	129.106	102.143	94.1289	63.3499	72.9277	81.8576
ENSG00000141542	RAB40B	RAR	Q12829	10966	786.481	0.341135	0.0640035	7.60489e-09	5.8258e-08	FALSE	FALSE	910.459	890.146	917.668	829.109	634.586	690.718	721.35	697.816
ENSG00000276931	ENSG00000276931				9.79824	0.34101	0.403401	0.0115609	0.0300003	FALSE	FALSE	27.097	10.7534	5.063	14.7234	8.62848	4.08709	3.17077	4.86283
ENSG00000118777	ABCG2	ABC15	Q9UNQ0	9429	6767.34	0.340633	0.0380876	2.8562e-20	6.2986e-19	FALSE	FALSE	7364.96	8057.91	7298.31	7613.82	5865.01	6164.36	5863.55	5910.77
ENSG00000254473	UBQLN1-AS1	UBQLN1-AS1		105376114	109.102	0.340443	0.157355	0.00247126	0.00765129	FALSE	FALSE	136.84	132.626	113.917	125.149	83.1472	105.243	71.3423	104.551
ENSG00000142892	PIGK	GPI8	Q92643	10026	4795.49	0.340355	0.0500943	8.38254e-13	1.00655e-11	FALSE	FALSE	5353.01	5951.43	5164.26	5074.96	4088.33	4396.69	4246.45	4088.83
ENSG00000112294	ALDH5A1	SSADH	P51649	7915	1465.18	0.34032	0.0443688	1.31426e-15	2.07815e-14	FALSE	FALSE	1652.92	1687.1	1620.16	1614.97	1273.09	1311.96	1294.47	1266.77
ENSG00000184486	POU3F2	BRN2	P20265	5454	25.8032	0.339925	0.269511	0.013036	0.0333322	FALSE	FALSE	37.9358	28.6758	36.7067	27.6063	18.8258	13.283	16.6465	26.7455
ENSG00000146085	MMUT	MCM	A0A024RD82	4594	1893.87	0.339803	0.0517978	4.18147e-12	4.67625e-11	FALSE	FALSE	2081.05	2307.21	2055.58	2063.11	1630	1770.73	1599.65	1643.64
ENSG00000260404	ENSG00000260404				766.964	0.339624	0.0843529	4.58337e-06	2.40477e-05	FALSE	FALSE	884.717	736.013	920.2	934.933	672.237	584.454	676.167	726.993
ENSG00000277449	CEBPB-AS1	CEBPB-AS1		101927559	48.8534	0.339608	0.20442	0.00739809	0.0203899	FALSE	FALSE	46.0649	64.5207	63.2875	59.8136	40.0048	44.958	34.0858	38.0921
ENSG00000153093	ACOXL	ACOXL	B4DU63	55289	7.42907	0.339544	0.400884	0.0118227	0.0306245	FALSE	FALSE	10.8388	14.3379	10.126	8.28189	2.35322	3.06532	4.75615	5.6733
ENSG00000059691	GATB	COXPD41	O75879	5188	2217.54	0.339498	0.0428297	1.74255e-16	2.99688e-15	FALSE	FALSE	2608.08	2522.28	2409.99	2407.27	1950.04	2018	1912.77	1911.9
ENSG00000177954	RPS27	DBA17	P42677	6232	28356.6	0.339472	0.0275595	5.55357e-36	2.8204e-34	FALSE	FALSE	31684.5	31658.1	31084.3	32478.8	24213.1	25014	25139.4	25580.9
ENSG00000161010	MRNIP	C5orf45	Q6NTE8	51149	1926.28	0.339123	0.0525225	8.41647e-12	9.10572e-11	FALSE	FALSE	2312.73	1975.05	2222.66	2147.77	1763.35	1662.42	1695.57	1630.67
ENSG00000162337	LRP5	BMND1	O75197	4041	7585.12	0.338974	0.0551867	6.43002e-11	6.28693e-10	FALSE	FALSE	8554.52	7387.62	9194.4	8960.08	6686.29	6638.46	6671.3	6588.32
ENSG00000196517	SLC6A9	GCENSG	P48067	6536	2286.03	0.338811	0.0682384	5.52038e-08	3.78405e-07	FALSE	FALSE	2688.02	2163.83	2658.07	2796.52	2045.73	1985.3	2072.1	1878.67
ENSG00000054392	HHAT	MART2	Q5VTY9	55733	238.765	0.338465	0.0994338	5.51538e-05	0.00024313	FALSE	FALSE	266.905	281.979	264.542	273.302	209.437	199.246	191.832	222.88
ENSG00000048649	RSF1	HBXAP	Q05DG0	51773	3237.37	0.338452	0.037904	3.36212e-20	7.36722e-19	FALSE	FALSE	3545.64	3833.01	3513.72	3609.98	2833.28	2875.27	2846.56	2841.51
ENSG00000169635	HIC2	HRG22	Q96JB3	23119	738.712	0.338417	0.0667151	3.16772e-08	2.2509e-07	FALSE	FALSE	867.104	764.689	831.597	866.838	694.201	611.02	642.081	632.167
ENSG00000120860	WASHC3	CCDC53	F5GZ97	51019	572.435	0.337951	0.0754651	6.16921e-07	3.66313e-06	FALSE	FALSE	669.296	684.636	597.434	633.104	520.062	534.387	487.506	453.053
ENSG00000176933	ENSG00000176933				48.8887	0.337773	0.200365	0.00719926	0.0199342	FALSE	FALSE	54.194	68.1051	59.4902	52.452	42.358	36.7838	39.6346	38.0921
ENSG00000139445	FOXN4	FOXN4	A6H901	121643	56.0367	0.33769	0.205559	0.0077949	0.0213337	FALSE	FALSE	54.194	74.0793	79.7422	61.6541	40.7892	33.7185	55.4885	48.6283
ENSG00000004777	ARHGAP33	NOMA-GAP	O14559	115703	759.052	0.337488	0.0837705	4.66097e-06	2.44252e-05	FALSE	FALSE	924.007	690.61	918.934	902.726	638.508	654.956	662.691	679.985
ENSG00000260329	ENSG00000260329				86.7602	0.337479	0.162186	0.00311023	0.00944666	FALSE	FALSE	88.0652	93.1965	103.791	119.627	73.7343	71.5241	77.6839	66.4586
ENSG00000221990	ENSG00000221990				218.541	0.337311	0.112763	0.000235068	0.000916234	FALSE	FALSE	238.453	211.484	279.731	268.701	174.923	188.006	197.38	189.65
ENSG00000243970	PPIEL	PPIEP1		728448	289.9	0.337275	0.0975713	4.60218e-05	0.000205285	FALSE	FALSE	284.518	356.058	351.878	325.754	260.423	239.095	262.381	239.089
ENSG00000014919	COX15	CEMCOX2	Q7KZN9	1355	6074.91	0.337225	0.0382565	9.57672e-20	2.05163e-18	FALSE	FALSE	6581.86	7259.77	6716.07	6648.52	5321.42	5528.81	5266.65	5276.17
ENSG00000115556	PLCD4	PLCD4	Q9BRC7	84812	46.889	0.336972	0.218326	0.00930365	0.0249025	FALSE	FALSE	48.7746	77.6638	48.0985	52.452	43.1424	36.7838	30.915	37.2817
ENSG00000084731	KIF3C	KIF3C	A2RU78	3797	1139.69	0.336928	0.0536651	2.78496e-11	2.84063e-10	FALSE	FALSE	1314.2	1190.05	1280.94	1333.38	1008.75	967.619	992.451	1030.11
ENSG00000091409	ITGA6	CD49f	P23229	3655	8439.61	0.336647	0.0438529	1.32213e-15	2.08867e-14	FALSE	FALSE	9263.1	10381.9	8914.67	9269.27	7463.64	7354.72	7338.75	7530.9
ENSG00000105404	RABAC1	PRA1	Q9UI14	10567	274.349	0.336394	0.133111	0.000982343	0.00334558	FALSE	FALSE	367.164	219.848	322.766	355.201	229.831	212.529	237.015	250.436
ENSG00000256029	ENSG00000256029				13.2139	0.336391	0.334436	0.014828	0.0373174	FALSE	FALSE	24.3873	19.1172	11.3917	16.5638	6.27526	7.15241	11.0977	9.72565
ENSG00000177732	SOX12	SOX22	O15370	6666	2104.16	0.336284	0.0568047	2.65306e-10	2.40854e-09	FALSE	FALSE	2509.18	2118.43	2483.4	2348.38	1927.29	1727.82	1865.21	1853.55
ENSG00000207751	ENSG00000207751				19.6433	0.336255	0.302161	0.0148628	0.0373942	FALSE	FALSE	13.5485	25.0914	34.1752	29.4467	12.5505	10.2177	13.4758	18.6408
ENSG00000141068	KSR1	KSR	Q8IVT5	8844	2482.49	0.336236	0.0541889	4.50361e-11	4.48465e-10	FALSE	FALSE	2816.73	2525.86	2887.17	2919.83	2145.35	2032.31	2288.5	2244.19
ENSG00000114742	WDR48	Bun62	Q8TAF3	57599	3829.09	0.336187	0.0424688	1.99743e-16	3.4182e-15	FALSE	FALSE	4289.45	4602.47	4049.13	4214.56	3412.17	3434.18	3347.54	3283.22
ENSG00000166340	TPP1	CLN2	O14773	1200	6054.35	0.336153	0.0310131	1.81762e-28	6.44454e-27	FALSE	FALSE	6820.31	6784.23	6836.31	6641.15	5442.22	5429.7	5317.38	5163.51
ENSG00000198763	ND2	MTND2	P03891	4536	180424	0.33561	0.0584427	7.77468e-10	6.68886e-09	FALSE	FALSE	187701	216696	201559	204881	156729	138368	168350	169108
ENSG00000138029	HADHB	ECHB	P55084	3032	9214.71	0.335418	0.0304619	2.76394e-29	1.02195e-27	FALSE	FALSE	10252.1	10596.9	10017.1	10332.1	8037.82	8377.51	8133.82	7970.17
ENSG00000264548	ENSG00000264548				54.7703	0.335413	0.193785	0.00676356	0.018873	FALSE	FALSE	63.6779	69.3	65.819	62.5743	52.5553	36.7838	39.6346	47.8178
ENSG00000223959	AFG3L1P	AFG3		172	3359.22	0.334996	0.0594504	1.47475e-09	1.22898e-08	FALSE	FALSE	3740.74	3541.47	3944.08	3875	3019.18	2556.48	3072.48	3124.37
ENSG00000090006	LTBP4	ARCL1C	B3KXY6	8425	3164.12	0.334664	0.0581421	7.27958e-10	6.28797e-09	FALSE	FALSE	3583.58	3104.16	3856.74	3670.72	2882.7	2724.05	2669.79	2821.25
ENSG00000076356	PLXNA2	OCT	O75051	5362	963.747	0.334344	0.0677446	6.84614e-08	4.64124e-07	FALSE	FALSE	1135.36	948.693	1153.1	1104.25	825.197	792.896	873.547	876.93
ENSG00000112715	VEGFA	MVCD1	A0A087WUD8	7422	4738.85	0.334055	0.0306912	1.14405e-28	4.12406e-27	FALSE	FALSE	5351.65	5199.89	5394.62	5236.91	4123.63	4232.18	4168.77	4203.1
ENSG00000135365	PHF21A	BHC80	Q96BD5	51317	2183.17	0.334039	0.0429479	6.22272e-16	1.02137e-14	FALSE	FALSE	2457.7	2481.66	2496.06	2343.77	1962.59	1938.3	1825.57	1959.72
ENSG00000168003	SLC3A2	4F2	J3KPF3	6520	61292.8	0.333974	0.0337368	3.51277e-24	9.89478e-23	FALSE	FALSE	68988.9	64216	69732.7	71132.2	53607.2	54315.4	54920.1	53430.3
ENSG00000174586	ZNF497	ZNF497	Q6ZNH5	162968	81.76	0.333617	0.173412	0.00462429	0.0134175	FALSE	FALSE	84.0007	83.6379	120.246	96.622	74.5187	65.3935	72.9277	56.733
ENSG00000143224	PPOX	PPO	P50336	5498	1663.85	0.333459	0.0476883	2.30524e-13	2.92465e-12	FALSE	FALSE	1932.02	1764.76	1910.02	1850.54	1484.1	1472.37	1391.18	1505.86
ENSG00000220685	LOC442155	LOC442155		442155	29.7649	0.333443	0.263006	0.0138407	0.0351505	FALSE	FALSE	47.4197	34.65	25.315	42.3296	19.6102	14.3048	27.7442	26.7455
ENSG00000226137	BAIAP2-DT	BAIAP2-AS1		440465	269.212	0.333391	0.09892	6.63224e-05	0.000287808	FALSE	FALSE	326.519	295.122	282.262	320.233	247.873	211.507	248.113	222.069
ENSG00000213563	C8orf82	C8orf82	Q6P1X6	414919	744.546	0.333122	0.0745296	6.85461e-07	4.0506e-06	FALSE	FALSE	848.136	731.234	927.794	852.114	658.902	599.781	672.203	666.207
ENSG00000269553	ENSG00000269553				2.01705	0.333087	0.587741	0.000618195		FALSE	FALSE	5.4194	3.58448	2.5315	4.60105	0	0	0	0
ENSG00000233264	ENSG00000233264				8.94713	0.332955	0.379574	0.0136355	0.0346648	FALSE	FALSE	10.8388	11.9483	8.86025	19.3244	3.92204	3.06532	7.13423	6.48377
ENSG00000008277	ADAM22	ADAM 22	Q9P0K1	53616	363.551	0.332907	0.0799269	2.74018e-06	1.4907e-05	FALSE	FALSE	415.939	421.774	397.445	407.653	323.176	300.401	319.455	322.567
ENSG00000147526	TACC1	Ga55	O75410	6867	1096.26	0.332902	0.0615833	5.61198e-09	4.37679e-08	FALSE	FALSE	1265.43	1332.23	1177.15	1154.86	957.761	922.661	929.036	1030.92
ENSG00000111271	ACAD10	ACAD10	Q6JQN1	80724	1630.45	0.33286	0.043937	3.06528e-15	4.67976e-14	FALSE	FALSE	1833.11	1880.66	1785.97	1800.85	1461.35	1435.59	1385.63	1460.47
ENSG00000198919	DZIP3	PPP1R66	Q86Y13	9666	1105.85	0.332771	0.061297	4.94032e-09	3.88101e-08	FALSE	FALSE	1246.46	1323.87	1177.15	1219.28	889.518	1026.88	945.682	1017.95
ENSG00000164307	ERAP1	A-LAP	Q9NZ08	51752	4040.71	0.332671	0.0350233	1.82422e-22	4.639e-21	FALSE	FALSE	4536.04	4559.46	4478.22	4494.3	3500.81	3444.4	3597.24	3715.2
ENSG00000230650	LOC442041	LOC442041		442041	22.7288	0.332628	0.287016	0.015147	0.0380207	FALSE	FALSE	24.3873	34.65	40.504	17.484	17.257	16.3484	18.2319	12.9675
ENSG00000099875	MKNK2	GPRK7	Q9HBH9	2872	10199.9	0.332591	0.0450294	1.30549e-14	1.87381e-13	FALSE	FALSE	11543.3	10374.7	12163.9	11589.1	9072.46	9272.59	8811.57	8771.73
ENSG00000259315	ACTG1P17	ACTG1P17		283693	23.9838	0.332487	0.26005	0.0138328	0.0351356	FALSE	FALSE	32.5164	29.8707	29.1122	28.5265	19.6102	19.4137	18.2319	14.5885
ENSG00000269293	ZSCAN16-AS1	ZSCAN16-AS1		100129195	262.991	0.332404	0.10337	0.000116465	0.000481793	FALSE	FALSE	292.647	334.552	303.78	265.941	218.065	245.225	235.43	208.291
ENSG00000283050	GTF2IP12	GTF2IP12		101926918	105.106	0.332298	0.145703	0.00199927	0.00634002	FALSE	FALSE	116.517	133.821	112.652	123.308	76.8719	90.9378	93.5377	93.2042
ENSG00000025772	TOMM34	HTOM34P	Q15785	10953	7269.6	0.332169	0.0344998	5.25311e-23	1.36604e-21	FALSE	FALSE	8393.29	7841.65	8064.09	8188.95	6228.19	6692.61	6356.6	6391.37
ENSG00000083444	PLOD1	EDS6	A0A024R4H0	5351	20422	0.332129	0.0340949	1.73635e-23	4.63393e-22	FALSE	FALSE	22947.1	21532	23478.4	23308.9	18031.2	18590.1	17889.5	17598.6
ENSG00000183458	PKD1P3	HG3		339039	224.593	0.332033	0.139099	0.00151513	0.00493059	FALSE	FALSE	277.744	207.9	268.339	283.425	245.52	170.636	164.88	178.304
ENSG00000261485	ENSG00000261485				45.2867	0.33193	0.208855	0.00905846	0.0243178	FALSE	FALSE	60.9682	63.3258	48.0985	46.0105	36.8671	31.675	37.2565	38.0921
ENSG00000233493	TMEM238	TMEM238	C9JI98	388564	81.5148	0.331373	0.181318	0.00580207	0.0164533	FALSE	FALSE	105.678	66.9103	115.183	97.5422	69.8123	63.3499	76.0985	57.5434
ENSG00000197818	SLC9A8	NHE-8	B4DIX7	23315	1523.92	0.331298	0.0452369	2.12597e-14	2.97963e-13	FALSE	FALSE	1700.34	1690.68	1678.38	1749.32	1293.49	1348.74	1338.86	1391.58
ENSG00000180592	SKIDA1	C10orf140	E9PAX1	387640	513.318	0.330902	0.0690841	1.5007e-07	9.71237e-07	FALSE	FALSE	547.359	565.153	598.7	597.216	446.328	444.471	451.835	455.485
ENSG00000106771	TMEM245	C9orf5	Q9H330	23731	9075.71	0.330703	0.0280359	3.62365e-33	1.60025e-31	FALSE	FALSE	9977.11	10397.4	10099.4	10037.6	8146.07	8083.24	7995.1	7869.67
ENSG00000245060	LINC00847	LINC00847		729678	169.492	0.330687	0.126511	0.00081487	0.00282538	FALSE	FALSE	210.002	179.224	184.799	203.366	132.565	148.157	127.623	170.199
ENSG00000171408	PDE7B	bA472E5.1	Q9NP56	27115	987.59	0.330655	0.0536536	6.38982e-11	6.2547e-10	FALSE	FALSE	1054.07	1153.01	1110.06	1108.85	891.871	866.463	839.461	876.93
ENSG00000212232	SNORD17	HBI-43		692086	102.615	0.330238	0.169469	0.00452956	0.0131759	FALSE	FALSE	121.936	82.4431	153.156	123.308	79.2251	90.9378	84.8181	85.0995
ENSG00000205090	TMEM240	C1orf70	Q5SV17	339453	24.5439	0.329457	0.2581	0.014298	0.0362001	FALSE	FALSE	28.4518	31.0655	27.8465	34.968	18.8258	18.3919	21.4027	15.399
ENSG00000259291	ZNF710-AS1	ZNF710-AS1		109729181	44.9982	0.329254	0.21167	0.00984357	0.0261089	FALSE	FALSE	66.3876	51.3776	44.3012	54.2924	38.436	41.8927	32.5004	30.7979
ENSG00000133678	TMEM254	C10orf57	B4DU43	80195	906.202	0.329014	0.0701332	2.50794e-07	1.57357e-06	FALSE	FALSE	947.04	1076.54	1037.91	1010.39	753.031	905.291	768.912	750.496
ENSG00000138036	DYNC2LI1	CGI-60	Q8TCX1	51626	733.235	0.328877	0.0670857	8.7519e-08	5.86187e-07	FALSE	FALSE	777.684	911.653	789.828	814.386	612.622	664.152	631.776	663.776
ENSG00000205808	PLPP6	LPRP-B	Q8IY26	403313	503.102	0.328733	0.0762481	1.50875e-06	8.53869e-06	FALSE	FALSE	501.294	578.296	607.56	576.972	420.442	461.841	439.944	438.465
ENSG00000144567	RETREG2	C2orf17	B3KR51	79137	4265.53	0.328513	0.0369521	5.5891e-20	1.21088e-18	FALSE	FALSE	4759.59	4564.24	4756.69	4964.53	3839.67	3832.67	3651.14	3755.72
ENSG00000279672	ENSG00000279672				124.015	0.32848	0.154456	0.00305482	0.00928981	FALSE	FALSE	130.066	108.729	173.408	163.797	113.739	98.0902	106.221	98.067
ENSG00000269937	ENSG00000269937				41.1698	0.328236	0.222387	0.0112679	0.0293281	FALSE	FALSE	37.9358	52.5724	64.5532	45.0903	36.0827	26.5661	31.7077	34.8503
ENSG00000027847	B4GALT7	EDSP1	Q9UBV7	11285	1157.59	0.328183	0.0688392	1.7431e-07	1.12014e-06	FALSE	FALSE	1320.98	1131.5	1384.73	1363.75	971.881	1095.34	959.158	1033.35
ENSG00000150756	ATPSCKMT	FAM173B	Q6P4H8	134145	1214.98	0.328097	0.061038	7.12548e-09	5.48532e-08	FALSE	FALSE	1444.27	1431.4	1282.2	1292.89	1000.12	1152.56	1073.31	1043.08
ENSG00000127129	EDN2	ET-2	P20800	1907	27.4662	0.327247	0.28211	0.0160256	0.0399414	FALSE	FALSE	23.0324	23.8965	59.4902	34.0478	21.179	16.3484	18.2319	23.5037
ENSG00000258559	ENSG00000258559				41.082	0.32715	0.220724	0.0112855	0.0293695	FALSE	FALSE	42.0003	50.1827	55.693	51.5317	33.7295	23.5008	41.22	30.7979
ENSG00000240891	PLCXD2	PLCXD2	Q0VAA5	257068	334.893	0.327	0.0868039	1.57643e-05	7.59703e-05	FALSE	FALSE	379.358	344.11	393.648	394.77	285.524	296.314	277.442	307.979
ENSG00000104133	SPG11	ALS5	Q96JI7	80208	2220.9	0.326891	0.0491916	2.858e-12	3.25093e-11	FALSE	FALSE	2365.57	2728.98	2412.52	2427.51	1993.18	1962.83	1908.8	1967.82
ENSG00000264107	ENSG00000264107				13.659	0.326879	0.328858	0.0164351	0.0408323	FALSE	FALSE	20.3227	15.5328	20.252	17.484	9.41289	6.13064	5.54885	14.5885
ENSG00000168056	LTBP3	DASS	Q8WYU6	4054	2952.59	0.32663	0.053487	9.65479e-11	9.24621e-10	FALSE	FALSE	3522.61	2939.27	3454.23	3306.31	2696.79	2527.87	2549.3	2624.31
ENSG00000105997	HOXA3	HOX1	A0A024RA33	3200	58.2379	0.326217	0.206105	0.00969386	0.0257712	FALSE	FALSE	60.9682	60.9362	77.2107	79.138	53.3397	55.1757	49.1469	29.9874
ENSG00000109861	CTSC	CPPI	P53634	1075	21484.5	0.325845	0.0277921	9.12516e-33	3.90978e-31	FALSE	FALSE	23644.8	24373.3	24289.7	23449.7	19260.3	19444.3	18905.7	18507.9
ENSG00000256940	PPP1R14B-AS1	PPP1R14B-AS1		105369340	267.212	0.325779	0.117385	0.000532106	0.0019286	FALSE	FALSE	365.809	248.524	318.969	288.946	230.616	211.507	216.405	256.919
ENSG00000144468	RHBDD1	RHBDL4	A0A024R455	84236	847.433	0.325644	0.0632121	2.49564e-08	1.80152e-07	FALSE	FALSE	967.362	1026.36	870.836	935.853	765.582	772.46	722.936	718.077
ENSG00000116497	S100PBP	S100PBPR	A0A0S2Z5M0	64766	1663.49	0.325601	0.0603846	6.72678e-09	5.20158e-08	FALSE	FALSE	1823.63	2113.65	1799.9	1720.79	1460.57	1499.96	1475.99	1413.46
ENSG00000107902	LHPP	HDHD2B	Q9H008	64077	473.472	0.325581	0.0894832	2.66718e-05	0.000123968	FALSE	FALSE	605.618	477.931	484.782	570.53	397.695	425.057	384.456	441.707
ENSG00000074621	SLC24A1	CSNB1D	B4DUG1	9187	505.171	0.325502	0.0746068	1.24663e-06	7.14424e-06	FALSE	FALSE	539.23	566.348	544.272	621.142	457.31	416.883	442.322	453.864
ENSG00000226318	RPS3AP38	RPS3A_17_1053		100271594	28.9313	0.325408	0.254484	0.0148741	0.0374117	FALSE	FALSE	44.71	44.2086	29.1122	26.6861	24.3166	18.3919	24.5735	19.4513
ENSG00000129667	RHBDF2	RHBDL5	Q6PJF5	79651	2632.97	0.325191	0.0512637	2.17751e-11	2.25279e-10	FALSE	FALSE	2990.15	2684.78	3173.23	2932.71	2412.84	2235.64	2269.48	2364.95
ENSG00000196295	ENSG00000196295				885.086	0.324995	0.0616506	1.31883e-08	9.84536e-08	FALSE	FALSE	1005.3	980.953	1002.47	979.103	835.394	802.092	708.667	766.706
ENSG00000064309	CDON	CDO	Q4KMG0	50937	964.991	0.324932	0.055213	3.8767e-10	3.46475e-09	FALSE	FALSE	1062.2	1075.34	1035.38	1144.74	874.614	823.549	845.803	858.289
ENSG00000137478	FCHSD2	NWK	O94868	9873	1631.8	0.324901	0.046137	1.84189e-13	2.36109e-12	FALSE	FALSE	1731.5	1853.18	1847.99	1857.9	1413.5	1389.61	1479.16	1481.54
ENSG00000106105	GARS1	CMT2D	A0A090N8G0	2617	16985.9	0.324618	0.0358712	1.39959e-20	3.14262e-19	FALSE	FALSE	18543.8	20077.9	18123	19009.7	14878.6	15409.4	14640.2	15204.4
ENSG00000083123	BCKDHB	BCKDE1B	A0A140VKB3	594	1417.51	0.324614	0.0580165	2.15835e-09	1.76043e-08	FALSE	FALSE	1484.91	1691.88	1535.35	1630.61	1171.9	1352.83	1235.01	1237.59
ENSG00000263528	IKBKE	IKK-E	Q14164	9641	1262.95	0.324611	0.0574831	1.59847e-09	1.32378e-08	FALSE	FALSE	1479.5	1280.85	1401.18	1494.42	1098.95	1066.73	1133.55	1148.44
ENSG00000111554	MDM1	MDM1	Q8TC05	56890	942.981	0.324276	0.0640112	4.00606e-08	2.80392e-07	FALSE	FALSE	987.685	1155.4	1036.65	1050.88	841.669	758.155	864.035	849.374
ENSG00000237940	LINC01238	LINC01238		102723927	15.3627	0.324182	0.323407	0.0170002	0.0420306	FALSE	FALSE	20.3227	20.3121	16.4547	24.8457	9.41289	8.17418	5.54885	17.8304
ENSG00000095739	BAMBI	NMA	Q13145	25805	1494.94	0.324154	0.0543115	2.36063e-10	2.15438e-09	FALSE	FALSE	1562.14	1586.73	1735.34	1800.85	1288	1301.74	1352.33	1332.41
ENSG00000203778	FAM229B	C6orf225	Q4G0N7	619208	348.819	0.324015	0.0872757	2.03592e-05	9.6551e-05	FALSE	FALSE	384.777	422.969	369.599	396.61	327.882	306.532	277.442	304.737
ENSG00000210107	ENSG00000210107				194.881	0.323904	0.27738	0.0165318	0.041049	FALSE	FALSE	200.518	304.681	298.717	186.803	83.1472	151.222	214.82	119.139
ENSG00000257681	ENSG00000257681				30.609	0.323863	0.243697	0.0143178	0.0362342	FALSE	FALSE	35.2261	35.8448	46.8327	33.1276	23.5322	25.5443	27.7442	17.0199
ENSG00000235703	EOLA2-DT	LINC00894		100272228	130.127	0.323835	0.13285	0.00144363	0.00472283	FALSE	FALSE	143.614	163.691	143.03	147.234	123.152	114.439	108.599	97.2565
ENSG00000158106	RHPN1	ODF5	Q8TCX5	114822	2481.28	0.323413	0.0744316	1.39127e-06	7.92839e-06	FALSE	FALSE	2888.54	2251.05	3109.95	2906.94	2185.36	2113.03	2160.88	2234.47
ENSG00000008086	CDKL5	CFAP247	O76039	6792	949.818	0.323379	0.0532808	1.28005e-10	1.20582e-09	FALSE	FALSE	1032.4	1089.68	1064.5	1061.92	873.045	820.484	834.705	821.818
ENSG00000029639	TFB1M	CGI-75	E5KTM5	51106	1136.08	0.323291	0.051312	2.95977e-11	3.00625e-10	FALSE	FALSE	1231.56	1292.8	1236.64	1313.14	965.606	1042.21	1012.27	994.448
ENSG00000197769	MAP1LC3C	ATG8J	Q9BXW4	440738	8.83429	0.323262	0.380557	0.0146303	0.0369059	FALSE	FALSE	10.8388	11.9483	18.9862	9.2021	6.27526	3.06532	7.92692	2.43141
ENSG00000109270	LAMTOR3	MAP2K1IP1	Q9UHA4	8649	1266.2	0.32281	0.0657572	9.21056e-08	6.14999e-07	FALSE	FALSE	1318.27	1602.26	1386	1369.27	1101.31	1205.69	1055.07	1091.7
ENSG00000128272	ATF4	CREB-2	P18848	468	20502.4	0.32274	0.0308834	1.46648e-26	4.64617e-25	FALSE	FALSE	22941.7	22014.7	22739.2	23623.6	18029.6	18787.3	17813.4	18069.5
ENSG00000038002	AGA	AGU	P20933	175	507.897	0.32273	0.071143	5.77241e-07	3.44172e-06	FALSE	FALSE	575.811	585.465	575.916	544.764	451.034	454.689	461.347	414.151
ENSG00000135622	SEMA4F	M-SEMA	O95754	10505	1016.55	0.322726	0.0563198	1.00964e-09	8.58793e-09	FALSE	FALSE	1075.75	1144.64	1175.88	1148.42	901.284	957.401	852.937	876.119
ENSG00000155304	HSPA13	STCH	A0A140VK72	6782	2228.53	0.32258	0.056945	1.4855e-09	1.23735e-08	FALSE	FALSE	2591.83	2694.33	2282.15	2404.51	1849.63	2024.13	2069.72	1911.9
ENSG00000165948	IFI27L1	FAM14B	Q96BM0	122509	537.166	0.322556	0.0841004	1.26798e-05	6.21643e-05	FALSE	FALSE	578.521	529.308	706.288	607.338	484.764	475.124	462.932	453.053
ENSG00000196576	PLXNB2	MM1	O15031	23654	20016.9	0.322222	0.0532942	1.50465e-10	1.40361e-09	FALSE	FALSE	22987.7	19456.6	23663.2	23388.1	17783.3	16946.1	17737.3	18173.2
ENSG00000125637	PSD4	EFA6B	Q8NDX1	23550	143.663	0.322034	0.126611	0.00109783	0.00370094	FALSE	FALSE	166.646	143.379	175.939	172.079	118.446	116.482	134.758	121.571
ENSG00000136052	SLC41A2	SLC41A1-L1	Q96JW4	84102	1274.56	0.321849	0.0569579	1.63043e-09	1.3483e-08	FALSE	FALSE	1404.98	1568.81	1403.72	1326.94	1146.02	1135.19	1127.21	1083.6
ENSG00000166483	WEE1	WEE1A	P30291	7465	2407.76	0.321453	0.0476676	1.58403e-12	1.84558e-11	FALSE	FALSE	2582.34	2853.25	2746.68	2568.31	2199.48	2178.42	2012.65	2121
ENSG00000259562	ENSG00000259562				108.829	0.321338	0.13891	0.0020647	0.00651876	FALSE	FALSE	126.001	125.457	127.841	121.468	86.2848	99.112	86.4035	98.067
ENSG00000159214	CCDC24	CCDC24	Q8N4L8	149473	356.507	0.321093	0.0897095	3.54872e-05	0.000161125	FALSE	FALSE	403.745	390.708	422.76	392.93	272.974	300.401	329.76	338.777
ENSG00000260589	STAM-DT	STAM-AS1		102723166	89.4034	0.321051	0.186407	0.0079331	0.0216571	FALSE	FALSE	105.678	112.314	129.106	77.2976	91.7757	53.1322	70.5496	75.3738
ENSG00000261824	LINC00662	LINC00662		148189	453.83	0.320993	0.0765927	2.87008e-06	1.55744e-05	FALSE	FALSE	533.811	487.489	545.538	476.669	396.91	380.099	412.993	397.131
ENSG00000241015	TPM3P9	TPM3P9		147804	328.935	0.32097	0.091572	4.70579e-05	0.00020969	FALSE	FALSE	387.487	371.591	379.725	349.68	287.093	258.509	321.833	275.56
ENSG00000238123	ENSG00000238123				18.8197	0.320826	0.290745	0.0176102	0.043328	FALSE	FALSE	21.6776	16.7276	24.0492	34.0478	12.5505	14.3048	15.8538	11.3466
ENSG00000180318	ALX1	CART1	Q15699	8092	171.554	0.320808	0.128619	0.00127747	0.00424112	FALSE	FALSE	170.711	181.614	215.177	218.09	148.253	132.83	171.222	134.538
ENSG00000179832	MROH1	HEATR7A	B4DIR5	727957	1659.96	0.320727	0.0638632	5.30026e-08	3.64765e-07	FALSE	FALSE	1846.66	1614.21	2049.25	1926.92	1445.66	1400.85	1490.26	1505.86
ENSG00000148803	FUOM	C10orf125	A2VDF0	282969	486.055	0.320568	0.076937	3.21184e-06	1.72877e-05	FALSE	FALSE	552.779	493.464	582.245	555.807	443.19	444.471	418.542	397.941
ENSG00000167700	MFSD3	MFSD3	Q96ES6	113655	1707.53	0.320469	0.0770416	3.31535e-06	1.78059e-05	FALSE	FALSE	2071.56	1550.89	2123.93	1930.6	1534.3	1529.59	1479.16	1440.21
ENSG00000148219	ASTN2	bA67K19.1	B7ZKP4	23245	386.247	0.320396	0.0866062	2.24675e-05	0.000105909	FALSE	FALSE	426.778	424.164	435.418	451.823	308.272	384.187	342.443	316.894
ENSG00000258028	LOC107984685	LOC107984685		107984685	24.4373	0.320317	0.258842	0.0163027	0.0405618	FALSE	FALSE	36.5809	26.2862	32.9095	26.6861	21.9634	17.3701	15.0612	18.6408
ENSG00000207579	MIR662	MIRN662		724032	20.3329	0.320122	0.298894	0.0178842	0.043927	FALSE	FALSE	17.613	15.5328	43.0355	29.4467	15.6881	13.283	13.4758	14.5885
ENSG00000004766	VPS50	CCDC132	Q96JG6	55610	2414.37	0.320091	0.042824	8.10899e-15	1.18962e-13	FALSE	FALSE	2604.02	2831.74	2682.12	2645.6	2181.44	2203.96	2048.32	2117.76
ENSG00000171084	FAM86JP	FAM86JP		100125556	269.18	0.319653	0.0965865	9.77962e-05	0.000410963	FALSE	FALSE	312.97	292.733	291.122	321.153	228.263	209.463	248.113	249.625
ENSG00000180822	PSMG4	C6orf86	Q5JS54	389362	3470.78	0.31962	0.043294	1.63762e-14	2.32349e-13	FALSE	FALSE	3904.68	3768.48	3779.53	4024.08	3048.21	2869.14	3171.56	3200.55
ENSG00000285410	GABPB1-IT1	GABPB1-IT1		55056	154.497	0.319584	0.128254	0.00130384	0.00431788	FALSE	FALSE	166.646	155.328	211.38	174.84	142.762	123.635	126.038	135.349
ENSG00000260325	HSPB9	CT51	Q9BQS6	94086	5.34878	0.319461	0.435757	0.0104456	0.0274611	FALSE	FALSE	13.5485	3.58448	8.86025	7.36168	2.35322	3.06532	1.58538	2.43141
ENSG00000260565	ENSG00000260565				533.725	0.319147	0.0721277	1.02327e-06	5.92516e-06	FALSE	FALSE	613.747	632.063	579.713	572.37	503.59	439.362	462.932	466.021
ENSG00000265933	LINC00668	LINC00668		400643	307.057	0.31914	0.0943187	7.53982e-05	0.000324582	FALSE	FALSE	310.26	365.617	368.333	341.398	258.07	295.292	271.101	246.383
ENSG00000259408	ENSG00000259408				63.2146	0.31902	0.192942	0.00920573	0.0246595	FALSE	FALSE	90.7749	75.2741	63.2875	70.8562	57.2617	53.1322	58.6592	36.4712
ENSG00000139263	LRIG3	LIG3	Q6UXM1	121227	1470.28	0.319014	0.0554963	9.58179e-10	8.17435e-09	FALSE	FALSE	1596.01	1583.15	1627.75	1759.44	1218.97	1291.52	1288.92	1396.44
ENSG00000149476	TKFC	DAK	A0A140VJH7	26007	2532.93	0.318875	0.048187	3.89673e-12	4.36348e-11	FALSE	FALSE	2946.8	2555.74	2889.71	2907.86	2200.26	2283.66	2207.65	2271.75
ENSG00000154079	SDHAF4	C6orf57	Q5VUM1	135154	307.551	0.318806	0.0941458	7.49882e-05	0.000323059	FALSE	FALSE	340.067	350.084	364.536	334.036	278.465	294.271	266.345	232.605
ENSG00000272335	ENSG00000272335				251.97	0.318622	0.109929	0.000394408	0.00147344	FALSE	FALSE	302.131	328.577	234.164	280.664	227.478	203.333	210.856	228.553
ENSG00000182179	UBA7	D8	P41226	7318	116.879	0.318384	0.136858	0.00206064	0.00650954	FALSE	FALSE	130.066	124.262	135.435	147.234	99.6197	89.916	99.0866	109.414
ENSG00000207631	MIR641	MIRN641		693226	7.38401	0.318298	0.425134	0.0114674	0.0297902	FALSE	FALSE	13.5485	15.5328	8.86025	7.36168	0.784407	4.08709	0.792692	8.10471
ENSG00000124172	ATP5F1E	ATP5E	P56381	514	16833	0.318289	0.0335495	2.55918e-22	6.4416e-21	FALSE	FALSE	18649.5	19726.6	18120.5	18410.6	15343.8	15095.7	14622.8	14694.7
ENSG00000167617	CDC42EP5	Borg3	Q6NZY7	148170	6.20272	0.318	0.437337	0.0103553	0.0272693	FALSE	FALSE	2.7097	14.3379	16.4547	5.52126	2.35322	1.02177	3.17077	4.05236
ENSG00000125657	TNFSF9	4-1BB-L	A0A0U5J8I0	8744	2035.33	0.317965	0.0513768	6.54799e-11	6.39865e-10	FALSE	FALSE	2381.83	2082.58	2363.15	2260.96	1779.82	1714.53	1808.92	1890.83
ENSG00000269892	ENSG00000269892				12.4878	0.317913	0.340155	0.0175985	0.0433053	FALSE	FALSE	13.5485	15.5328	24.0492	14.7234	4.70644	11.2395	4.75615	11.3466
ENSG00000106080	FKBP14	EDSKMH	A0A090N7V8	55033	1866.32	0.317774	0.0412003	1.33487e-15	2.10688e-14	FALSE	FALSE	2053.95	2124.4	2068.23	2065.87	1598.62	1673.66	1654.35	1691.45
ENSG00000189136	UBE2Q2P1	UBE2QP1		388165	78.0377	0.317321	0.175996	0.00703084	0.0195368	FALSE	FALSE	78.5813	92.0017	115.183	80.9785	54.9085	59.2628	75.3058	68.0796
ENSG00000177697	CD151	EBS7	A0A024RCB3	977	8239.06	0.317188	0.0510377	5.61938e-11	5.52562e-10	FALSE	FALSE	9687.17	8169.03	9796.9	9111	7017.31	7470.18	7395.03	7265.87
ENSG00000280798	LINC00294	NCRNA00294		283267	779.154	0.317172	0.0627938	4.79592e-08	3.32041e-07	FALSE	FALSE	913.168	930.77	807.548	835.55	679.297	695.827	697.569	673.501
ENSG00000153391	INO80C	C18orf37	Q6PI98	125476	407.082	0.317156	0.078257	5.50508e-06	2.85712e-05	FALSE	FALSE	457.939	455.229	448.075	466.546	382.006	368.86	341.65	336.345
ENSG00000173261	PLAC8L1	PLAC8L1	A1L4L8	153770	33.8699	0.316893	0.235098	0.0150428	0.037792	FALSE	FALSE	31.1615	39.4293	44.3012	49.6913	22.7478	34.7403	24.5735	24.3141
ENSG00000054282	SDCCAG8	BBS16	Q86SQ7	10806	969.11	0.31685	0.0645025	9.869e-08	6.56172e-07	FALSE	FALSE	1066.27	1157.79	986.019	1122.66	796.958	912.443	837.876	872.877
ENSG00000224877	NDUFAF8	C17orf89	A1L188	284184	2280.16	0.316709	0.0444776	1.18462e-13	1.55787e-12	FALSE	FALSE	2635.18	2408.77	2559.35	2560.94	2070.05	1909.69	2079.23	2018.07
ENSG00000166582	CENPV	3110013H01Rik	Q7Z7K6	201161	4578.66	0.31634	0.0410333	1.4033e-15	2.21286e-14	FALSE	FALSE	4980.43	4809.18	5261.72	5333.54	4013.81	3929.74	4119.62	4181.22
ENSG00000145632	PLK2	SNK	A0A087WUH9	10769	16175.6	0.316109	0.0356822	9.00215e-20	1.93093e-18	FALSE	FALSE	17464	18073	17712.9	18703.3	13931.1	13848.1	14719.5	14953.2
ENSG00000164904	ALDH7A1	ATQ1	P49419	501	5854.41	0.315934	0.0370363	1.63027e-18	3.2245e-17	FALSE	FALSE	6348.82	6757.94	6221.16	6713.85	5044.52	5170.17	5286.47	5292.38
ENSG00000176783	RUFY1	RABIP4	A8K7B1	80230	2096.72	0.315658	0.04346	4.23767e-14	5.78434e-13	FALSE	FALSE	2427.89	2217.6	2393.53	2303.29	1850.42	1807.52	1918.32	1855.17
ENSG00000180488	MIGA1	FAM73A	B4DK63	374986	3779.34	0.315501	0.0536796	4.66731e-10	4.13709e-09	FALSE	FALSE	4141.77	4751.83	3997.24	3973.47	3246.66	3440.31	3382.42	3301.05
ENSG00000198720	ANKRD13B	ANKRD13B	A0A024QZ29	124930	4101.55	0.314931	0.0523705	2.05212e-10	1.88278e-09	FALSE	FALSE	4699.97	4095.87	4823.77	4677.43	3678.87	3383.09	3708.22	3745.19
ENSG00000107821	KAZALD1	BONO1	Q96I82	81621	1248.54	0.314783	0.0522192	1.8795e-10	1.73362e-09	FALSE	FALSE	1367.04	1302.36	1475.86	1420.8	1106.01	1138.25	1074.89	1103.05
ENSG00000073605	GSDMB	GSDMB-1	Q8TAX9	55876	533.336	0.314654	0.0833439	1.79242e-05	8.55436e-05	FALSE	FALSE	604.263	622.505	584.776	589.854	492.608	387.252	510.494	474.936
ENSG00000272853	ENSG00000272853				71.5555	0.314561	0.184603	0.00877438	0.0236398	FALSE	FALSE	94.8395	75.2741	74.6792	92.9412	62.7526	48.0233	75.3058	48.6283
ENSG00000134575	ACP2	LAP	B7Z552	53	3035.8	0.314544	0.0481065	7.07412e-12	7.71628e-11	FALSE	FALSE	3444.03	3070.71	3512.45	3497.72	2599.53	2745.5	2778.39	2638.08
ENSG00000072121	ZFYVE26	FYVE-CENT	Q68DK2	23503	1850.03	0.314404	0.0417971	6.16018e-15	9.13813e-14	FALSE	FALSE	2030.92	2101.7	2012.54	2085.2	1673.14	1673.66	1634.53	1588.52
ENSG00000101751	POLI	RAD30B	Q9UNA4	11201	458.263	0.314292	0.0803639	1.03823e-05	5.16036e-05	FALSE	FALSE	510.778	549.62	534.146	464.706	368.671	423.014	405.066	410.098
ENSG00000130958	SLC35D2	HFRC1	Q76EJ3	11046	382.818	0.314224	0.0932014	8.38607e-05	0.000356832	FALSE	FALSE	365.809	473.152	425.292	460.105	343.57	337.185	355.126	302.306
ENSG00000105808	RASA4	CAPRI	O43374	10156	13.0425	0.314215	0.347127	0.0178812	0.0439259	FALSE	FALSE	16.2582	33.4552	11.3917	11.0425	9.41289	5.10886	7.13423	10.5361
ENSG00000237438	ENSG00000237438				341.432	0.313961	0.0976923	0.000146926	0.000596095	FALSE	FALSE	340.067	390.708	430.355	381.887	278.465	267.704	308.357	333.914
ENSG00000183250	LINC01547	C21orf67		84536	190.33	0.313887	0.109458	0.000459727	0.00169076	FALSE	FALSE	224.905	203.121	211.38	222.691	157.666	183.919	160.917	158.042
ENSG00000181222	POLR2A	NEDHIB	P24928	5430	50023.1	0.313789	0.0452089	4.49162e-13	5.56362e-12	FALSE	FALSE	57923.9	51869.8	55594.2	57334.6	46638.5	40866.8	44592.9	45363.7
ENSG00000251661	ENSG00000251661				9.88739	0.313599	0.369346	0.0165725	0.0411381	FALSE	FALSE	10.8388	16.7276	6.32875	22.085	9.41289	4.08709	4.75615	4.86283
ENSG00000246339	EXTL3-AS1	C8orf50		101929402	61.0924	0.313447	0.190442	0.00987669	0.0261887	FALSE	FALSE	92.1298	69.3	53.1615	74.537	47.0644	49.0451	46.7689	56.733
ENSG00000114735	HEMK1	HEMK	A0A140VK98	51409	1507.83	0.313416	0.0490523	1.92737e-11	2.00602e-10	FALSE	FALSE	1694.92	1596.29	1725.22	1698.71	1271.52	1388.59	1307.94	1379.42
ENSG00000234618	ENSG00000234618				53.8058	0.313383	0.205473	0.0121343	0.0313422	FALSE	FALSE	86.7104	57.3517	54.4272	58.8934	38.436	49.0451	50.7323	34.8503
ENSG00000123411	IKZF4	EOS	Q9H2S9	64375	336.629	0.313206	0.101516	0.000229485	0.000896699	FALSE	FALSE	411.874	372.786	318.969	417.775	320.823	286.096	261.589	303.116
ENSG00000270820	ENSG00000270820				54.307	0.313143	0.207646	0.012498	0.0321471	FALSE	FALSE	63.6779	48.9879	86.071	60.7338	38.436	57.2193	40.4273	38.9026
ENSG00000163933	RFT1	CDG1N	Q96AA3	91869	1786.85	0.313098	0.0483284	1.07744e-11	1.15483e-10	FALSE	FALSE	1938.79	1988.19	2020.14	2006.06	1492.73	1709.43	1565.57	1573.93
ENSG00000147130	ZMYM3	DXS6673E	Q14202	9203	4570.48	0.313092	0.0326997	1.19469e-22	3.06065e-21	FALSE	FALSE	5082.04	4917.91	5156.66	5148.57	4138.53	3980.83	4021.33	4118
ENSG00000210151	MIR12136	MIR12136		113219467	40.2341	0.312814	0.269653	0.0187156	0.0455992	FALSE	FALSE	42.0003	52.5724	83.5395	25.7659	25.101	22.479	40.4273	29.9874
ENSG00000185482	STAC3	MYPBB	Q96MF2	246329	91.542	0.312743	0.151666	0.00419911	0.0123372	FALSE	FALSE	121.936	105.145	101.26	95.7018	83.1472	77.6547	72.9277	74.5633
ENSG00000165861	ZFYVE1	DFCP1	Q9HBF4	53349	479.709	0.312464	0.0727992	2.05536e-06	1.14116e-05	FALSE	FALSE	556.843	512.581	541.741	537.402	391.419	432.21	438.359	427.118
ENSG00000271781	ENSG00000271781				132.055	0.312195	0.140254	0.00284776	0.00872623	FALSE	FALSE	153.098	126.652	163.282	164.718	120.014	89.916	122.867	115.897
ENSG00000224886	ENSG00000224886				43.4226	0.312119	0.207166	0.0126584	0.0324919	FALSE	FALSE	58.2585	56.1569	45.567	47.8509	34.5139	36.7838	28.5369	39.7131
ENSG00000237836	ENSG00000237836				15.4162	0.312083	0.318777	0.0193966	0.0470923	FALSE	FALSE	18.9679	16.7276	32.9095	13.8031	8.62848	8.17418	8.71962	15.399
ENSG00000108639	SYNGR2	SYNGR2	O43760	9144	7749.19	0.312044	0.0468321	3.17261e-12	3.58048e-11	FALSE	FALSE	8662.91	7744.87	9034.92	9048.42	6661.19	6936.82	6977.28	6927.1
ENSG00000134590	RTL8C	CXX1	A6ZKI3	8933	4117.75	0.311697	0.0491881	2.78519e-11	2.84063e-10	FALSE	FALSE	4693.2	4080.33	4737.7	4821.9	3619.26	3715.17	3592.48	3681.97
ENSG00000197182	MIRLET7BHG	linc-Ppara		400931	184.934	0.311278	0.121829	0.00120037	0.0040106	FALSE	FALSE	227.615	181.614	244.29	191.404	161.588	142.026	168.843	162.094
ENSG00000213700	RPL17P50	RPL17P50		729046	36.1256	0.311208	0.226034	0.015389	0.0385608	FALSE	FALSE	46.0649	47.7931	31.6437	49.6913	27.4543	25.5443	34.8785	25.9351
ENSG00000205155	PSENEN	ACNINV2	Q9NZ42	55851	796.432	0.311177	0.061135	4.25962e-08	2.96935e-07	FALSE	FALSE	932.136	828.015	888.556	908.247	724.008	668.239	692.021	730.234
ENSG00000054654	SYNE2	EDMD5	Q8WXH0	23224	1288.35	0.310851	0.13769	0.00266928	0.00821576	FALSE	FALSE	1392.79	1486.36	1501.18	1532.15	1199.36	895.073	949.646	1350.24
ENSG00000278598	MIR6775	hsa-mir-6775		102465464	71.458	0.310747	0.168015	0.00684183	0.0190637	FALSE	FALSE	84.0007	72.8844	87.3367	89.2603	59.615	51.0886	61.83	65.6482
ENSG00000187764	SEMA4D	A8	Q92854	10507	641.642	0.310716	0.0632421	1.07216e-07	7.06332e-07	FALSE	FALSE	705.877	679.857	725.274	751.811	551.438	578.323	568.36	572.193
ENSG00000137700	SLC37A4	CDG2W	A0A024R3H9	2542	2285.61	0.310589	0.0499373	6.01693e-11	5.90308e-10	FALSE	FALSE	2589.12	2331.11	2550.49	2702.66	2082.6	2004.72	1942.1	2082.1
ENSG00000225138	ENSG00000225138				1880.73	0.310519	0.0591123	1.79864e-08	1.32158e-07	FALSE	FALSE	2150.15	1875.88	2269.49	2098.08	1734.32	1545.94	1716.97	1654.98
ENSG00000141376	BCAS3	GAOB1	Q9H6U6	54828	564.8	0.310518	0.0677615	5.49597e-07	3.28597e-06	FALSE	FALSE	672.005	606.972	608.826	637.705	520.847	497.603	494.64	479.799
ENSG00000124532	MRS2	HPT	Q9HD23	57380	4190.15	0.309892	0.0377571	2.77142e-17	5.08005e-16	FALSE	FALSE	4513	4849.8	4683.27	4567	3660.83	3596.64	3840.59	3810.02
ENSG00000141179	PCTP	PC-TP	Q9UKL6	58488	780.213	0.309838	0.0599488	2.86546e-08	2.04962e-07	FALSE	FALSE	803.426	888.951	872.101	912.848	679.297	686.631	705.496	692.953
ENSG00000123384	LRP1	A2MR	Q07954	4035	2225.49	0.30976	0.0545959	1.70322e-09	1.40379e-08	FALSE	FALSE	2604.02	2301.24	2572	2443.16	2125.74	1835.1	1916.73	2005.92
ENSG00000089723	OTUB2	C14orf137	Q96DC9	78990	87.0432	0.309686	0.165244	0.00657204	0.0183951	FALSE	FALSE	84.0007	105.145	92.3997	122.388	83.9316	70.5023	63.4154	74.5633
ENSG00000172456	FGGY	FGGY	Q96C11	55277	595.366	0.309554	0.0684938	7.51377e-07	4.41594e-06	FALSE	FALSE	657.102	684.636	618.951	698.439	554.576	530.3	498.604	520.322
ENSG00000262587	LOC554206	LOC554206		554206	44.1148	0.309517	0.226919	0.0159207	0.0397086	FALSE	FALSE	46.0649	44.2086	60.756	63.4945	35.2983	20.4355	36.4639	46.1969
ENSG00000100345	MYH9	BDPLT6	A0A024R1N1	4627	28889.7	0.309413	0.0437026	1.77725e-13	2.28043e-12	FALSE	FALSE	32772.5	29318.7	33041.1	33287.7	25852.5	24340.7	25776.8	26727.7
ENSG00000236404	VLDLR-AS1	linc-VLDLR		401491	34.6204	0.309337	0.236074	0.0170068	0.0420351	FALSE	FALSE	54.194	32.2603	36.7067	46.0105	18.8258	29.6314	28.5369	30.7979
ENSG00000198837	DENND4B	KIAA0476	O75064	9909	6203.34	0.309054	0.0544018	1.64943e-09	1.36272e-08	FALSE	FALSE	7291.8	5989.67	7275.53	7075.49	5600.67	5336.72	5510.8	5546.05
ENSG00000255455	ENSG00000255455				46.8132	0.309025	0.206059	0.0132096	0.0337453	FALSE	FALSE	43.3552	64.5207	64.5532	51.5317	40.7892	32.6967	33.2931	43.7654
ENSG00000223760	MED15P9	CCDC74B-AS1		285103	31.7776	0.308696	0.243929	0.0179563	0.0440726	FALSE	FALSE	40.6455	31.0655	43.0355	42.3296	22.7478	14.3048	30.915	29.177
ENSG00000215244	LINC02649	LINC02649		399715	8.4206	0.30834	0.367619	0.0174109	0.0428926	FALSE	FALSE	14.9033	5.97414	13.9232	12.8829	4.70644	6.13064	3.17077	5.6733
ENSG00000263126	ENSG00000263126				70.3353	0.308165	0.188641	0.0106594	0.0279253	FALSE	FALSE	93.4846	60.9362	87.3367	90.1806	66.6746	57.2193	42.0127	64.8377
ENSG00000248508	SRP14-DT	SRP14-AS1		100131089	182.258	0.308135	0.110256	0.000616707	0.0021947	FALSE	FALSE	219.486	210.29	196.191	199.686	150.606	168.593	164.087	149.127
ENSG00000147654	EBAG9	EB9	A0A024R9E0	9166	1406.21	0.308073	0.055755	4.10087e-09	3.25562e-08	FALSE	FALSE	1494.4	1653.64	1442.95	1667.42	1203.28	1257.8	1269.1	1261.09
ENSG00000154813	DPH3	DELGIP	Q96FX2	285381	1674.34	0.307941	0.0442236	4.18866e-13	5.19954e-12	FALSE	FALSE	1838.53	1871.1	1906.22	1825.7	1437.82	1478.51	1554.47	1482.35
ENSG00000100445	SDR39U1	C14orf124	F6RWC2	56948	1785.71	0.307924	0.0550734	2.82253e-09	2.28019e-08	FALSE	FALSE	2093.24	1755.2	2068.23	2035.5	1568.81	1603.16	1559.23	1602.3
ENSG00000142910	TINAGL1	ARG1	Q9GZM7	64129	1238.03	0.307803	0.0803941	1.58437e-05	7.6309e-05	FALSE	FALSE	1329.11	1142.25	1520.17	1556.99	1082.48	1035.06	1101.05	1137.09
ENSG00000188878	FBF1	Alb	Q8TES7	85302	626.406	0.307792	0.0641933	2.02871e-07	1.28928e-06	FALSE	FALSE	741.103	697.779	659.455	697.519	535.75	555.844	556.47	567.33
ENSG00000176410	DNAJC30	LHONAR	B3KSU4	84277	542.454	0.307673	0.069479	1.18059e-06	6.79057e-06	FALSE	FALSE	604.263	571.127	596.168	649.668	461.232	491.473	486.713	478.988
ENSG00000151332	MBIP	MBIP	Q9NS73	51562	745.562	0.307585	0.0626384	1.13633e-07	7.46048e-07	FALSE	FALSE	873.878	862.665	793.625	796.902	628.31	670.283	689.642	649.187
ENSG00000258056	CD63-AS1	CD63-AS1		105369779	216.27	0.307578	0.109084	0.000575285	0.00206904	FALSE	FALSE	250.647	222.238	283.528	224.531	181.983	181.876	199.758	185.598
ENSG00000123933	MXD4	MAD4	Q14582	10608	2606.4	0.307567	0.0553605	3.477e-09	2.77822e-08	FALSE	FALSE	3034.86	2570.07	3089.69	2913.38	2423.82	2316.36	2273.44	2229.61
ENSG00000135108	FBXO21	FBX21	A0A024RBL8	23014	2868.33	0.307515	0.0352067	3.11841e-19	6.44086e-18	FALSE	FALSE	3167.64	3161.51	3151.72	3240.06	2535.99	2597.35	2592.1	2500.3
ENSG00000144827	ABHD10	ABHD10	Q9NUJ1	55347	2600.92	0.307416	0.0389182	3.58113e-16	6.02096e-15	FALSE	FALSE	2831.64	3010.96	2901.1	2801.12	2328.12	2368.47	2287.71	2278.23
ENSG00000159202	UBE2Z	HOYS7	Q9H832	65264	8936.08	0.307386	0.0274472	5.27865e-30	2.00763e-28	FALSE	FALSE	9912.08	9804.75	9707.03	10172.9	7926.44	7931	8018.08	8016.37
ENSG00000188690	UROS	UROIIIS	A0A0S2Z4T8	7390	2559.53	0.307365	0.0419325	2.92907e-14	4.07216e-13	FALSE	FALSE	2797.76	2787.53	2855.53	2919.83	2148.49	2377.67	2286.92	2302.55
ENSG00000137845	ADAM10	AD10	A0A024R5U5	102	4870.48	0.307292	0.0360791	2.09039e-18	4.10167e-17	FALSE	FALSE	5228.36	5676.62	5433.86	5271.88	4288.36	4261.81	4355.05	4447.87
ENSG00000272419	ENSG00000272419				149.525	0.306997	0.131101	0.00224654	0.00702226	FALSE	FALSE	161.227	158.912	155.687	206.127	128.643	118.526	125.245	141.832
ENSG00000149809	TM7SF2	ANG1	O76062	7108	199.099	0.30668	0.107099	0.000507817	0.00184989	FALSE	FALSE	230.324	207.9	218.975	242.015	168.648	182.897	179.941	162.094
ENSG00000167264	DUS2	DUS2L	A0A024R6Z7	54920	2353.75	0.306579	0.0391946	6.70941e-16	1.09916e-14	FALSE	FALSE	2555.25	2602.33	2660.61	2623.52	2049.66	2161.05	2040.39	2137.21
ENSG00000116044	NFE2L2	HEBP1	Q16236	4780	7266.92	0.306417	0.0302507	5.3275e-25	1.53829e-23	FALSE	FALSE	7910.97	8375.74	7914.73	8001.22	6436.85	6573.06	6476.3	6446.49
ENSG00000112234	FBXL4	FBL4	Q9UKA2	26235	1285.91	0.30635	0.0505488	1.74325e-10	1.61485e-09	FALSE	FALSE	1403.62	1497.12	1425.23	1393.2	1205.63	1142.34	1107.39	1112.78
ENSG00000007516	BAIAP3	BAP3	O94812	8938	54.5539	0.30624	0.207055	0.0140334	0.0355979	FALSE	FALSE	54.194	63.3258	54.4272	87.4199	51.7709	49.0451	33.2931	42.955
ENSG00000254682	ENSG00000254682				70.2103	0.305805	0.171687	0.00827478	0.0224832	FALSE	FALSE	86.7104	80.0534	77.2107	83.7391	69.8123	58.241	47.5615	58.3539
ENSG00000276805	ENSG00000276805				94.2563	0.305743	0.159348	0.00623165	0.0175419	FALSE	FALSE	96.1943	105.145	136.701	99.3827	74.5187	75.6112	92.745	73.7529
ENSG00000151914	DST	BP240	B4DSS9	667	3290.48	0.305733	0.0666608	5.7699e-07	3.44141e-06	FALSE	FALSE	3625.58	3886.77	3488.41	3686.36	2944.67	2544.21	2800.58	3347.25
ENSG00000069956	MAPK6	ERK3	Q16659	5597	3739.34	0.30551	0.0426212	9.95231e-14	1.31987e-12	FALSE	FALSE	3887.06	4330.05	4252.92	4125.3	3345.5	3417.83	3391.14	3164.89
ENSG00000247137	ANKRD42-DT	ANKRD42-DT		100506282	221.553	0.305384	0.114201	0.000913462	0.00313449	FALSE	FALSE	281.809	264.057	248.087	213.489	214.928	176.767	195.795	177.493
ENSG00000073670	ADAM11	MDC	B4DKD2	4185	103.678	0.305303	0.145721	0.00421161	0.0123698	FALSE	FALSE	120.582	131.431	121.512	104.904	86.2848	75.6112	96.7085	92.3937
ENSG00000119599	DCAF4	WDR21	B2RDD6	26094	1044.79	0.305255	0.0547229	3.16168e-09	2.54038e-08	FALSE	FALSE	1115.04	1160.18	1183.48	1187.07	870.692	944.118	921.901	975.807
ENSG00000144061	NPHP1	JBTS4	O15259	4867	208.432	0.305156	0.124365	0.0017039	0.00548494	FALSE	FALSE	215.421	281.979	215.177	234.653	164.726	210.485	155.368	189.65
ENSG00000109881	CCDC34	L15	Q96HJ3	91057	2202.96	0.305127	0.0436733	3.70319e-13	4.61017e-12	FALSE	FALSE	2556.6	2511.53	2347.97	2364.02	1928.86	2037.41	1952.4	1924.87
ENSG00000149328	GLB1L2	MST114	A0A024R3N9	89944	3717.38	0.305027	0.0345855	1.52376e-19	3.21647e-18	FALSE	FALSE	4109.26	4020.59	4131.41	4210.88	3207.44	3394.33	3333.27	3331.85
ENSG00000101311	FERMT1	C20orf42	Q49AC8	55612	3550.51	0.30502	0.0345292	1.34239e-19	2.84755e-18	FALSE	FALSE	3927.71	4043.29	3833.96	3931.14	3077.23	3182.82	3201.68	3206.22
ENSG00000120915	EPHX2	ABHD20	P34913	2053	291.218	0.304975	0.101024	0.000316227	0.00120462	FALSE	FALSE	337.357	351.279	313.906	310.111	221.987	288.14	270.308	236.658
ENSG00000160678	S100A1	S100	A0A0S2Z4H2	6271	31.808	0.304941	0.237094	0.0182948	0.0447698	FALSE	FALSE	33.8712	34.65	49.3642	37.7286	31.3763	26.5661	19.0246	21.8827
ENSG00000186591	UBE2H	E2-20K	P62256	7328	4208.6	0.304889	0.0404804	6.62102e-15	9.77974e-14	FALSE	FALSE	4542.81	4849.8	4742.76	4533.87	3776.92	3922.59	3752.61	3547.43
ENSG00000214274	ANG	ALS9	P03950	283	32.0394	0.304688	0.24026	0.0186906	0.0455514	FALSE	FALSE	25.7421	51.3776	37.9725	41.4094	23.5322	30.6532	25.3662	20.2618
ENSG00000259891	ENSG00000259891				204.768	0.304658	0.118164	0.00121379	0.00404995	FALSE	FALSE	227.615	236.576	236.695	230.973	189.827	134.874	187.075	194.513
ENSG00000229956	ENSG00000229956				15.416	0.304121	0.305766	0.0214201	0.0512913	FALSE	FALSE	27.097	19.1172	20.252	14.7234	13.3349	11.2395	11.8904	5.6733
ENSG00000175573	C11orf68	BLES03	Q9H3H3	83638	708.135	0.304039	0.061749	1.11698e-07	7.34525e-07	FALSE	FALSE	811.555	734.819	806.282	801.503	639.292	641.673	629.398	600.559
ENSG00000090339	ICAM1	BB2	P05362	3383	9451.9	0.30395	0.0454395	3.00022e-12	3.39927e-11	FALSE	FALSE	10361.9	9494.1	11066.4	11031.5	8244.91	8487.87	8408.88	8519.67
ENSG00000204685	ENSG00000204685				227.075	0.303925	0.125569	0.00189018	0.0060273	FALSE	FALSE	318.39	249.719	234.164	232.813	186.689	209.463	163.295	222.069
ENSG00000228175	ENSG00000228175				244.681	0.303691	0.106445	0.000543988	0.00196553	FALSE	FALSE	245.228	253.303	301.248	303.669	215.712	222.746	191.039	224.5
ENSG00000132635	PCED1A	C20orf81	Q9H1Q7	64773	1670.19	0.303633	0.051191	4.01303e-10	3.57364e-09	FALSE	FALSE	1896.79	1703.82	1968.24	1856.06	1504.49	1424.35	1477.58	1530.17
ENSG00000134910	STT3A	CDG1WAD	P46977	3703	8593.79	0.303629	0.0272659	1.14145e-29	4.27537e-28	FALSE	FALSE	9622.14	9412.85	9341.23	9662.2	7699.74	7623.45	7793.75	7594.92
ENSG00000205704	SMIM45	BK250D10.8		339674	35.6571	0.303375	0.225261	0.0173495	0.0427718	FALSE	FALSE	54.194	37.0396	36.7067	45.0903	24.3166	24.5225	28.5369	34.8503
ENSG00000026297	RNASET2	RNASE6PL	O00584	8635	266.54	0.303225	0.0958905	0.000200623	0.000791446	FALSE	FALSE	287.228	267.641	325.298	318.393	237.675	232.964	237.808	225.311
ENSG00000278704	ENSG00000278704				99.2323	0.30295	0.1531	0.00563205	0.0160185	FALSE	FALSE	131.42	102.755	122.778	102.143	94.1289	81.7418	70.5496	88.3413
ENSG00000162600	OMA1	2010001O09Rik	Q96E52	115209	2408.45	0.302929	0.0575231	1.86877e-08	1.36787e-07	FALSE	FALSE	2534.92	3025.3	2672	2482.73	2124.18	2223.38	2079.23	2125.87
ENSG00000260944	ENSG00000260944				66.5717	0.302822	0.182558	0.01077	0.0281852	FALSE	FALSE	90.7749	74.0793	59.4902	88.3401	51.7709	48.0233	65.7935	54.3016
ENSG00000144214	LYG1	LYGA1	Q8N1E2	129530	63.1423	0.302783	0.181179	0.0105336	0.0276461	FALSE	FALSE	59.6134	74.0793	93.6655	69.0157	52.5553	52.1104	56.2812	47.8178
ENSG00000182405	PGBD4	PGBD4	Q96DM1	161779	212.315	0.302515	0.111929	0.000868893	0.00299106	FALSE	FALSE	227.615	264.057	268.339	202.446	179.629	186.984	186.283	183.166
ENSG00000100697	DICER1	DCR1	Q9UPY3	23405	3703.84	0.302484	0.0504446	2.74306e-10	2.48241e-09	FALSE	FALSE	3998.16	4420.86	4176.97	3860.28	3357.26	3049.99	3300.77	3466.38
ENSG00000012822	CALCOCO1	Cocoa	Q9P1Z2	57658	2570.41	0.302404	0.0444035	1.33216e-12	1.5712e-11	FALSE	FALSE	2914.28	2695.53	2980.84	2813.08	2355.58	2332.71	2173.56	2297.69
ENSG00000104524	PYCR3	PYCRL	B4DGI7	65263	1935.39	0.302261	0.0595948	5.32381e-08	3.6624e-07	FALSE	FALSE	2266.66	1878.27	2194.81	2270.16	1661.37	1810.58	1676.54	1724.68
ENSG00000023902	PLEKHO1	CKIP-1	Q53GL0	51177	35.6142	0.302192	0.230432	0.0183204	0.0448134	FALSE	FALSE	62.3231	39.4293	30.378	41.4094	28.2387	28.6096	26.1589	28.3665
ENSG00000230581	ACTG1P14	ACTG1P14		100418910	5.43608	0.302192	0.416137	0.0132719	0.0338702	FALSE	FALSE	5.4194	11.9483	7.5945	8.28189	0.784407	3.06532	3.96346	2.43141
ENSG00000173064	HECTD4	C12ord51	F8VWT9	283450	2458.41	0.302007	0.0450993	2.93684e-12	3.33402e-11	FALSE	FALSE	2701.57	2748.1	2837.81	2624.44	2277.92	2067.05	2139.48	2270.94
ENSG00000170417	TMEM182	TMEM182	Q6ZP80	130827	73.0164	0.301896	0.167944	0.008345	0.0226277	FALSE	FALSE	75.8716	86.0275	81.008	95.7018	51.7709	66.4152	68.1716	59.1644
ENSG00000196116	TDRD7	CATC4	Q8NHU6	23424	800.468	0.301888	0.0585343	3.40596e-08	2.40929e-07	FALSE	FALSE	917.233	884.172	926.529	836.471	694.201	704.001	717.387	723.751
ENSG00000167526	RPL13	BBC1	A8K4C8	6137	48556.9	0.301739	0.0314159	1.06727e-22	2.73827e-21	FALSE	FALSE	54402.6	51011.9	54512	54991.7	43243.6	42169.6	43873.9	44250.1
ENSG00000146072	TNFRSF21	BM-018	A0A024RD71	27242	1529.92	0.301633	0.0591452	4.63815e-08	3.21634e-07	FALSE	FALSE	1677.3	1553.28	1837.87	1735.52	1253.48	1428.44	1395.14	1358.35
ENSG00000197912	SPG7	CAR	Q9UQ90	6687	8583.55	0.301632	0.0399788	6.29488e-15	9.31395e-14	FALSE	FALSE	9631.62	8882.34	9690.58	9835.2	7765.63	7369.03	7508.38	7985.57
ENSG00000250067	YJEFN3	YJEFN3	A6XGL0	374887	835.23	0.301388	0.0565897	1.37953e-08	1.02718e-07	FALSE	FALSE	895.555	940.329	950.578	928.492	755.384	699.914	756.229	755.359
ENSG00000231074	HCG18	HCG18		414777	2410.32	0.301357	0.0447094	2.19526e-12	2.52199e-11	FALSE	FALSE	2520.02	2632.2	2777.05	2759.71	2153.98	2042.52	2194.17	2202.86
ENSG00000229896	ENSG00000229896				10.1484	0.301166	0.335544	0.0208841	0.0502095	FALSE	FALSE	16.2582	15.5328	8.86025	14.7234	6.27526	5.10886	7.13423	7.29424
ENSG00000204842	ATXN2	ATX2	F8VQP2	6311	3647.66	0.300887	0.0409037	2.66058e-14	3.71384e-13	FALSE	FALSE	4171.58	3935.76	4136.47	3925.61	3405.9	3201.21	3305.53	3099.24
ENSG00000184319	RPL23AP7	RPL23AL1		118433	857.008	0.300718	0.0568099	1.66369e-08	1.22961e-07	FALSE	FALSE	915.878	945.108	1011.33	937.694	768.719	762.242	780.802	734.287
ENSG00000186665	C17orf58	C17orf58	Q2M2W7	284018	893.224	0.300634	0.0631713	2.68074e-07	1.67529e-06	FALSE	FALSE	1003.94	1071.76	988.55	912.848	785.192	846.028	758.607	778.863
ENSG00000006534	ALDH3B1	ALDH4	A0A024R5D8	221	3438.24	0.300618	0.0394601	3.62881e-15	5.50603e-14	FALSE	FALSE	3784.09	3638.25	3828.89	3972.55	3078.01	3189.97	2978.94	3035.21
ENSG00000182247	UBE2E2	UBCH8	A0A024R2Q2	7325	1548.62	0.300606	0.0497325	2.09595e-10	1.91993e-09	FALSE	FALSE	1740.98	1791.05	1732.81	1611.29	1432.33	1403.92	1353.92	1322.69
ENSG00000269959	SPACA6-AS1	LINC01129		102238594	31.859	0.300325	0.247422	0.0206114	0.0496301	FALSE	FALSE	46.0649	51.3776	30.378	29.4467	27.4543	31.675	19.0246	19.4513
ENSG00000203706	ENSG00000203706				199.929	0.300254	0.10826	0.000723147	0.00253432	FALSE	FALSE	220.84	199.536	245.555	237.414	178.06	161.44	181.527	175.062
ENSG00000074842	MYDGF	C19orf10	Q969H8	56005	7041.68	0.30016	0.0387303	1.30676e-15	2.06817e-14	FALSE	FALSE	7767.35	7324.29	7923.59	8167.78	6270.55	6167.42	6531.79	6180.65
ENSG00000180697	C3orf22	C3orf22	Q8N5N4	152065	26.1559	0.299818	0.242402	0.0203047	0.0489804	FALSE	FALSE	37.9358	31.0655	29.1122	30.3669	18.8258	23.5008	20.61	17.8304
ENSG00000189064	GAGE2E	GAGE-2E	Q9UEU5	26749	6364.78	0.29973	0.0411182	4.44311e-14	6.05041e-13	FALSE	FALSE	7252.51	6631.29	6929.98	7380.08	5655.58	5531.88	5571.84	5965.07
ENSG00000185437	SH3BGR	21-GARP	P55822	6450	91.3431	0.299662	0.153003	0.00610094	0.0172217	FALSE	FALSE	116.517	94.3913	120.246	91.1008	72.9499	77.6547	79.2692	78.6157
ENSG00000177106	EPS8L2	DFNB106	Q9H6S3	64787	3814.77	0.299467	0.0703166	2.85387e-06	1.54961e-05	FALSE	FALSE	4309.78	3499.65	4646.57	4553.2	3504.73	3151.15	3442.66	3410.46
ENSG00000169031	COL4A3	ATS2	Q01955	1285	19.7572	0.299321	0.267102	0.022205	0.0529285	FALSE	FALSE	24.3873	26.2862	24.0492	24.8457	14.9037	12.2613	12.6831	18.6408
ENSG00000234203	ENSG00000234203				8.95859	0.299222	0.365838	0.0188613	0.0459283	FALSE	FALSE	14.9033	20.3121	6.32875	9.2021	3.92204	8.17418	3.96346	4.86283
ENSG00000255992	ENSG00000255992				57.19	0.299027	0.188149	0.0126634	0.0324998	FALSE	FALSE	54.194	69.3	68.3505	77.2976	46.28	38.8274	57.0739	46.1969
ENSG00000213380	COG8	CDG2H	A0A024R6Z6	84342	522.04	0.298999	0.0781043	1.78611e-05	8.52897e-05	FALSE	FALSE	589.359	584.27	599.965	562.248	518.493	409.731	448.664	463.589
ENSG00000237082	ENSG00000237082				30.0273	0.298511	0.235194	0.0199508	0.0482413	FALSE	FALSE	35.2261	32.2603	36.7067	42.3296	30.5919	21.4572	22.1954	19.4513
ENSG00000068697	LAPTM4A	HUMORF13	Q15012	9741	11527.5	0.298325	0.0272529	1.01896e-28	3.70409e-27	FALSE	FALSE	12807.4	12826.5	12961.3	12350.1	10315	10469.1	10294.7	10195.7
ENSG00000198718	TOGARAM1	FAM179B	B4DHM7	23116	301.812	0.298085	0.0946755	0.000224239	0.000877591	FALSE	FALSE	319.744	379.955	343.018	314.712	272.189	238.073	264.759	282.044
ENSG00000215196	BASP1-AS1	BASP1-AS1		285696	227.421	0.297776	0.101255	0.000444153	0.00163924	FALSE	FALSE	269.615	256.888	230.366	266.861	207.868	192.093	209.271	186.408
ENSG00000249572	ENSG00000249572				71.6678	0.297656	0.163699	0.00837354	0.0226908	FALSE	FALSE	81.291	90.8069	72.1477	87.4199	57.2617	63.3499	58.6592	62.4063
ENSG00000173898	SPTBN2	GTRAP41	O15020	6712	4402.82	0.297619	0.0436519	1.35637e-12	1.59867e-11	FALSE	FALSE	5121.33	4471.04	5004.77	4906.56	4006.75	3807.13	3992	3912.95
ENSG00000110013	SIAE	AIS6	Q9HAT2	54414	1983.57	0.297547	0.0473314	4.75838e-11	4.71929e-10	FALSE	FALSE	2269.37	2302.43	2161.9	2059.43	1751.58	1841.23	1770.08	1712.53
ENSG00000133195	SLC39A11	C17orf26	Q8N1S5	201266	1047.66	0.297388	0.0544722	6.95734e-09	5.36306e-08	FALSE	FALSE	1077.11	1179.29	1208.79	1180.63	917.757	976.815	925.072	915.832
ENSG00000132849	PATJ	Cipp		10207	4139.8	0.297294	0.0561206	1.70989e-08	1.26013e-07	FALSE	FALSE	4496.74	5144.93	4150.39	4587.25	3894.58	3586.42	3600.41	3657.66
ENSG00000099337	KCNK6	K2p6.1	B2RDS2	9424	8.14055	0.29723	0.357832	0.0199046	0.048164	FALSE	FALSE	13.5485	10.7534	7.5945	13.8031	3.92204	5.10886	6.34154	4.05236
ENSG00000141736	ERBB2	CD340	P04626	2064	6191.88	0.297169	0.0385973	2.03582e-15	3.14986e-14	FALSE	FALSE	6957.15	6348.12	6989.47	7098.5	5426.53	5557.42	5559.15	5598.73
ENSG00000136935	GOLGA1	golgin-97	A0A024R869	2800	2610.1	0.297048	0.0463188	2.10653e-11	2.18459e-10	FALSE	FALSE	2990.15	2938.08	2763.13	2874.74	2225.36	2242.79	2352.71	2493.82
ENSG00000175567	UCP2	BMIQ4	A0A024R5N5	7351	5250.46	0.296827	0.0325761	1.21835e-20	2.74638e-19	FALSE	FALSE	5886.82	5560.72	5871.81	5885.66	4751.94	4768.61	4633.29	4644.81
ENSG00000111859	NEDD9	CAS-L	A0A024QZV9	4739	5757.48	0.29679	0.047238	4.9242e-11	4.8751e-10	FALSE	FALSE	6310.89	6084.06	6381.91	6732.25	4870.39	4859.55	5448.97	5371.8
ENSG00000280303	ENSG00000280303				95.6899	0.296734	0.151524	0.0063004	0.0177238	FALSE	FALSE	116.517	103.95	94.9312	125.149	91.7757	70.5023	81.6473	81.0471
ENSG00000132793	LPIN3	LIPN3L	Q9BQK8	64900	1454.55	0.296713	0.0622838	2.7657e-07	1.72526e-06	FALSE	FALSE	1652.92	1405.12	1731.55	1677.54	1269.17	1237.37	1320.63	1342.14
ENSG00000050438	SLC4A8	NBC3	Q2Y0W8	9498	173.015	0.296664	0.110984	0.00101652	0.00344702	FALSE	FALSE	189.679	210.29	187.331	194.164	152.959	148.157	142.685	158.852
ENSG00000152061	RABGAP1L	HHL	Q5R372	9910	1842.57	0.29644	0.0573219	3.41648e-08	2.41574e-07	FALSE	FALSE	1800.59	2240.3	2044.19	2091.64	1640.98	1657.32	1617.89	1647.69
ENSG00000205746	PKD1P4	HG4		353512	143.008	0.296366	0.164134	0.00870889	0.0235184	FALSE	FALSE	172.066	103.95	191.128	196.005	126.29	103.199	136.343	115.087
ENSG00000131584	ACAP3	CENTB5	Q8WTZ1	116983	3438.28	0.296361	0.0599301	1.11708e-07	7.34525e-07	FALSE	FALSE	3866.74	3343.13	4178.24	3888.81	3251.37	2872.2	3085.95	3019.82
ENSG00000059804	SLC2A3	GLUT3	P11169	6515	12393.8	0.296165	0.0299967	8.27518e-24	2.26088e-22	FALSE	FALSE	13385.9	13883.9	13756.2	13717.6	11041.3	11535.8	11075.5	10754.1
ENSG00000168591	TMUB2	FP2653	Q71RG4	79089	2284.14	0.296006	0.044771	5.71461e-12	6.31313e-11	FALSE	FALSE	2578.28	2384.87	2637.82	2515.85	2098.29	1986.33	2100.64	1971.07
ENSG00000103174	NAGPA	APAA	Q9UK23	51172	1708.96	0.295967	0.0667729	1.36288e-06	7.76919e-06	FALSE	FALSE	1990.27	1604.65	2016.34	1993.17	1492.73	1488.72	1610.75	1475.06
ENSG00000237943	PRKCQ-AS1	PRKCQ-AS1		439949	251.854	0.295877	0.0954901	0.000272584	0.00104906	FALSE	FALSE	268.26	297.512	284.794	278.824	217.281	241.138	221.161	205.86
ENSG00000149201	CCDC81	CCDC81	Q6ZN84	60494	7.8083	0.295564	0.376549	0.0182898	0.0447698	FALSE	FALSE	4.06455	14.3379	10.126	16.5638	6.27526	3.06532	3.17077	4.86283
ENSG00000080819	CPOX	COX	P36551	1371	1417.02	0.295562	0.0482751	1.38804e-10	1.30045e-09	FALSE	FALSE	1513.37	1506.68	1665.73	1591.04	1279.37	1251.67	1245.32	1282.98
ENSG00000135506	OS9	ERLEC2	Q13438	10956	9978.73	0.295182	0.0283847	3.86125e-26	1.18634e-24	FALSE	FALSE	10860.5	10767.8	11014.6	11409.7	8938.32	8953.79	8900.35	8984.88
ENSG00000069020	MAST4	MAST4	J3QT34	375449	279.428	0.295059	0.095685	0.00028932	0.00110941	FALSE	FALSE	291.293	307.071	329.095	327.595	259.639	212.529	251.284	256.919
ENSG00000263432	RN7SL689P	RN7SL689P		106481111	15.8353	0.295038	0.299883	0.0238137	0.0562196	FALSE	FALSE	24.3873	22.7017	21.5177	14.7234	10.1973	5.10886	14.2685	13.778
ENSG00000183495	EP400	CAGH32	Q96L91	57634	4689.78	0.294858	0.0369479	2.24847e-16	3.844e-15	FALSE	FALSE	5225.65	5132.98	5192.1	5183.54	4420.92	4004.33	4105.35	4253.35
ENSG00000103257	SLC7A5	4F2LC	Q01650	8140	253466	0.294669	0.044591	5.9596e-12	6.56278e-11	FALSE	FALSE	286907	252602	290695	291529	229248	234227	224460	218059
ENSG00000163697	APBB2	FE65L	B4DJ88	323	1264.21	0.294193	0.0503435	7.82144e-10	6.72574e-09	FALSE	FALSE	1318.27	1456.49	1456.88	1369.27	1118.56	1116.8	1158.92	1118.45
ENSG00000281026	N4BP2L2-IT2	CG030		116828	27.1736	0.29411	0.250273	0.0227586	0.0540688	FALSE	FALSE	31.1615	45.4034	30.378	27.6063	21.179	21.4572	14.2685	25.9351
ENSG00000229043	ZFAND2A-DT	ZFAND2A-DT		101927021	439.816	0.29399	0.0741306	1.08681e-05	5.38633e-05	FALSE	FALSE	514.843	468.372	506.3	472.068	374.947	385.208	393.175	403.615
ENSG00000196151	WDSUB1	UBOX6	D3DPA6	151525	479.196	0.293924	0.082203	5.13034e-05	0.000227376	FALSE	FALSE	579.876	546.036	536.678	480.349	379.653	425.057	430.432	455.485
ENSG00000111319	SCNN1A	BESC2	P37088	6337	617.524	0.293862	0.0756159	1.51184e-05	7.30209e-05	FALSE	FALSE	617.811	687.026	750.589	696.599	580.461	538.474	496.225	573.003
ENSG00000163521	GLB1L	GLB1L	A0A140VJK0	79411	255.174	0.293836	0.101205	0.000524796	0.00190651	FALSE	FALSE	258.776	297.512	280.996	307.35	216.496	246.247	234.637	199.376
ENSG00000250714	ENSG00000250714				14.7517	0.293726	0.298235	0.0242004	0.0569792	FALSE	FALSE	14.9033	19.1172	18.9862	23.9255	13.3349	6.13064	11.8904	9.72565
ENSG00000127463	EMC1	CAVIPMR	Q8N766	23065	10748.7	0.293666	0.0262232	6.55869e-30	2.47268e-28	FALSE	FALSE	12101.5	11652	11843.6	11831.1	9539.18	9602.62	9612.19	9807.51
ENSG00000166436	TRIM66	C11orf29	O15016	9866	769.664	0.293576	0.0694642	3.57491e-06	1.90872e-05	FALSE	FALSE	890.136	934.355	761.981	839.231	668.315	660.065	672.996	730.234
ENSG00000108784	NAGLU	CMT2V	A0A140VJE4	4669	1784.8	0.293573	0.0535797	6.57607e-09	5.09188e-08	FALSE	FALSE	1941.5	1786.27	2045.45	2133.05	1592.35	1611.34	1574.29	1594.2
ENSG00000107897	ACBD5	RDLKD	B7Z2A7	91452	3846.83	0.292908	0.0386395	5.4483e-15	8.15214e-14	FALSE	FALSE	4094.35	4499.72	4306.08	4098.61	3428.64	3468.92	3476.75	3401.55
ENSG00000280434	ENSG00000280434				42.8722	0.292831	0.200588	0.0166258	0.041235	FALSE	FALSE	42.0003	56.1569	53.1615	51.5317	32.9451	39.8491	33.2931	34.0398
ENSG00000223705	NSUN5P1	NSUN5B		155400	1982.54	0.292704	0.0481049	1.83167e-10	1.6904e-09	FALSE	FALSE	2324.92	2058.69	2251.77	2145.01	1768.84	1685.93	1809.72	1815.46
ENSG00000181481	RNF135	L13	Q8IUD6	84282	977.245	0.292594	0.0529056	4.98754e-09	3.91454e-08	FALSE	FALSE	1028.33	1081.32	1118.92	1098.73	888.734	883.833	871.962	846.132
ENSG00000248103	ENSG00000248103				186.34	0.292579	0.118373	0.00187797	0.00599055	FALSE	FALSE	205.937	193.562	231.632	213.489	159.235	136.918	188.661	161.284
ENSG00000129636	ITFG1	2310047C21Rik	B4DXC2	81533	4601.52	0.29213	0.0418546	4.72093e-13	5.83093e-12	FALSE	FALSE	4830.04	5474.7	5145.27	4888.15	4087.55	4184.16	4070.48	4131.78
ENSG00000089505	CMTM1	CKLFH	Q8IZ96	113540	42.6968	0.29196	0.201588	0.0170687	0.0421758	FALSE	FALSE	48.7746	53.7672	53.1615	46.9307	35.2983	37.8056	27.7442	38.0921
ENSG00000279434	ENSG00000279434				6.49476	0.291921	0.393003	0.0167953	0.0415897	FALSE	FALSE	10.8388	13.1431	7.5945	7.36168	1.56881	1.02177	4.75615	5.6733
ENSG00000284747	ENSG00000284747				57.3071	0.291915	0.181499	0.0132112	0.0337453	FALSE	FALSE	70.4522	70.4948	70.882	57.053	44.7112	48.0233	54.6958	42.1445
ENSG00000138443	ABI2	ABI-2	F8WAL6	10152	2895.42	0.291726	0.0369193	4.43979e-16	7.39265e-15	FALSE	FALSE	3234.03	3315.65	3120.07	3117.67	2629.33	2614.72	2564.36	2567.57
ENSG00000158406	H4C8	H4-16	B2R4R0	8365	234.678	0.291696	0.104846	0.00078166	0.00271896	FALSE	FALSE	272.325	248.524	268.339	268.701	218.85	169.614	221.161	209.912
ENSG00000247363	LOC100507250	LOC100507250		100507250	6.0226	0.29164	0.41064	0.0145789	0.0367816	FALSE	FALSE	5.4194	13.1431	5.063	12.8829	2.35322	6.13064	2.37808	0.810471
ENSG00000265462	MIR3680-1	MIR3680		100500917	17.4651	0.29133	0.308689	0.0245286	0.0576317	FALSE	FALSE	31.1615	13.1431	32.9095	15.6436	18.0414	7.15241	9.51231	12.1571
ENSG00000114784	EIF1B	GC20	O60739	10289	1674.26	0.290973	0.0468608	8.57585e-11	8.25874e-10	FALSE	FALSE	1918.47	1829.28	1863.18	1793.49	1444.88	1574.55	1525.93	1444.26
ENSG00000170456	DENND5B	DENND5B	G3V1S3	160518	7211.51	0.290964	0.0340124	1.93633e-18	3.80805e-17	FALSE	FALSE	7810.71	8381.71	7767.9	7865.03	6507.44	6302.29	6454.89	6602.1
ENSG00000197958	RPL12	L12	P30050	6136	62874.8	0.290865	0.0281539	8.39624e-26	2.53016e-24	FALSE	FALSE	68704.4	67986.9	68475.8	72060.7	55750.2	55984	56037	57999.7
ENSG00000267216	ZNF8-ERVK3-1	ZNF8-ERVK3-1		108903150	52.1339	0.290795	0.184505	0.0141273	0.0358046	FALSE	FALSE	63.6779	52.5724	60.756	67.1753	40.0048	43.9362	45.1835	43.7654
ENSG00000158793	NIT1	NIT1	Q86X76	4817	1482.17	0.290774	0.0487126	3.84337e-10	3.4387e-09	FALSE	FALSE	1651.56	1537.74	1663.19	1702.39	1357.81	1333.41	1342.03	1269.2
ENSG00000205663	ENSG00000205663				12.3957	0.290731	0.319384	0.0241505	0.0568904	FALSE	FALSE	12.1936	16.7276	13.9232	23.0052	4.70644	10.2177	11.0977	7.29424
ENSG00000273702	ENSG00000273702				39.8632	0.290592	0.224651	0.0211759	0.050798	FALSE	FALSE	56.9037	47.7931	53.1615	34.968	21.9634	40.8709	34.8785	28.3665
ENSG00000103197	TSC2	LAM	P49815	7249	6072.93	0.290497	0.0551532	2.22182e-08	1.6133e-07	FALSE	FALSE	7043.86	5818.81	7016.05	7021.2	5558.31	5347.96	5544.88	5232.4
ENSG00000184194	GPR173	SREB3	Q9NS66	54328	12.5214	0.290492	0.308012	0.0247778	0.0581301	FALSE	FALSE	20.3227	16.7276	15.189	13.8031	7.84407	10.2177	6.34154	9.72565
ENSG00000148090	AUH	AUH	Q13825	549	895.203	0.290352	0.056045	3.54642e-08	2.50147e-07	FALSE	FALSE	959.233	1044.28	975.893	986.465	839.316	787.787	777.631	791.02
ENSG00000123329	ARHGAP9	10C	Q9BRR9	64333	8.8298	0.290318	0.344719	0.0223324	0.0531808	FALSE	FALSE	10.8388	10.7534	16.4547	11.0425	6.27526	4.08709	7.13423	4.05236
ENSG00000197150	ABCB8	EST328128	Q9NUT2	11194	4213.13	0.290307	0.0453918	2.60678e-11	2.67129e-10	FALSE	FALSE	4807.01	4210.57	4909.84	4696.75	3743.19	3790.78	3801.75	3745.19
ENSG00000160211	G6PD	G6PD1	P11413	2539	10094.5	0.290229	0.0468544	9.53503e-11	9.14674e-10	FALSE	FALSE	11567.7	10120.2	11722.1	11221	9336.02	9345.13	8649.07	8794.42
ENSG00000101052	IFT52	C20orf9	Q9Y366	51098	1092.93	0.290118	0.063836	8.74571e-07	5.10349e-06	FALSE	FALSE	1246.46	1181.68	1207.53	1211.92	909.913	1072.86	888.608	1024.44
ENSG00000167978	SRRM2	300-KD	A0A140VK53	23524	62389.3	0.290061	0.0458088	3.9561e-11	3.96459e-10	FALSE	FALSE	70005.1	65688	70198.5	69890.9	58505.8	50204.8	56448.4	58173.2
ENSG00000213904	LIPE-AS1	LIPE-AS1		100996307	99.2142	0.290017	0.147429	0.00665104	0.0185959	FALSE	FALSE	104.323	121.872	103.791	123.308	83.9316	100.134	75.3058	81.0471
ENSG00000232677	LINC00665	CIP2A-BP		100506930	2789.02	0.289964	0.0372607	1.18128e-15	1.87992e-14	FALSE	FALSE	3045.7	3064.73	3180.83	3022.89	2543.83	2433.86	2554.06	2466.26
ENSG00000276550	HERC2P2	D15F37S3		400322	2872.12	0.289963	0.0448612	1.67622e-11	1.7584e-10	FALSE	FALSE	3285.51	3113.72	3245.38	3056.02	2735.23	2425.69	2578.63	2536.77
ENSG00000237298	TTN-AS1	TTN-AS1		100506866	401.738	0.289838	0.0869585	0.000131598	0.000538845	FALSE	FALSE	392.906	504.217	459.467	438.94	381.222	331.054	353.541	352.555
ENSG00000147255	IGSF1	CHTE	Q8N6C5	3547	123.45	0.289681	0.12914	0.0035096	0.0105154	FALSE	FALSE	140.904	136.21	156.953	127.909	109.817	104.221	106.221	105.361
ENSG00000167371	PRRT2	BFIC2	Q7Z6L0	112476	30.698	0.289573	0.24961	0.0242014	0.0569792	FALSE	FALSE	46.0649	40.6241	21.5177	43.2499	14.9037	25.5443	27.7442	25.9351
ENSG00000224032	ENSG00000224032				1823.17	0.289454	0.0473633	1.62532e-10	1.51046e-09	FALSE	FALSE	1961.82	1966.69	2039.12	2091.64	1575.09	1556.16	1707.46	1687.4
ENSG00000105427	CNFN	PLAC8L2	Q9BYD5	84518	83.6015	0.28939	0.189543	0.0155513	0.0389334	FALSE	FALSE	82.6458	69.3	131.638	108.585	67.459	88.8942	57.0739	63.2167
ENSG00000272142	LYRM4-AS1	LYRM4-AS1		100129461	286.75	0.289265	0.0931191	0.000288657	0.00110736	FALSE	FALSE	342.777	296.317	346.815	299.988	243.951	244.204	269.515	250.436
ENSG00000221944	TIGD1	EEYORE	Q96MW7	200765	624.94	0.289164	0.066695	2.3299e-06	1.2845e-05	FALSE	FALSE	730.264	702.558	654.392	689.237	530.259	531.322	574.702	586.781
ENSG00000259642	ENSG00000259642				85.7717	0.288846	0.149837	0.00733642	0.020249	FALSE	FALSE	93.4846	92.0017	105.057	103.063	76.0875	70.5023	68.1716	77.8052
ENSG00000260461	ENSG00000260461				26.0521	0.288828	0.248213	0.0243447	0.0572619	FALSE	FALSE	33.8712	25.0914	36.7067	33.1276	14.1193	17.3701	22.1954	25.9351
ENSG00000149380	P4HA3	P4HA3	Q7Z4N8	283208	236.061	0.288736	0.100071	0.000591327	0.00212017	FALSE	FALSE	270.97	249.719	260.744	276.063	196.886	229.899	190.246	213.964
ENSG00000161277	THAP8	THAP8	H9CWI5	199745	184.303	0.288435	0.10966	0.0012693	0.00421886	FALSE	FALSE	210.002	185.198	207.583	226.372	162.372	162.462	167.258	153.179
ENSG00000142046	TMEM91	DSPC3	Q6ZNR0	641649	35.8361	0.288412	0.238237	0.0235617	0.0557163	FALSE	FALSE	39.2906	46.5983	46.8327	43.2499	38.436	16.3484	35.6712	20.2618
ENSG00000099864	PALM	PALM1	A0A024R207	5064	1282.19	0.288108	0.0542677	1.82879e-08	1.34142e-07	FALSE	FALSE	1403.62	1354.93	1499.91	1415.28	1217.4	1169.93	1080.44	1116.02
ENSG00000158321	AUTS2	FBRSL2	Q8WXX7	26053	58.9559	0.288076	0.182824	0.0145523	0.0367359	FALSE	FALSE	67.7425	56.1569	69.6162	81.8987	54.9085	49.0451	41.22	51.0597
ENSG00000166908	PIP4K2C	PIP5K2C	B3KQV3	79837	3533.17	0.287976	0.0359107	1.81585e-16	3.11673e-15	FALSE	FALSE	3918.22	3819.86	3917.49	3921.01	3068.6	3308.5	3191.38	3120.31
ENSG00000184381	PLA2G6	CaI-PLA2	O60733	8398	704.294	0.287968	0.0764543	2.64881e-05	0.000123181	FALSE	FALSE	838.652	697.779	835.395	762.854	643.998	674.37	558.055	623.252
ENSG00000160991	ORAI2	C7orf19	Q96SN7	80228	38.7859	0.287858	0.220013	0.0214489	0.0513459	FALSE	FALSE	56.9037	29.8707	45.567	54.2924	31.3763	30.6532	34.8785	26.7455
ENSG00000153094	BCL2L11	BAM	O43521	10018	2131.88	0.287659	0.047099	1.70803e-10	1.58307e-09	FALSE	FALSE	2181.31	2309.6	2412.52	2510.33	1932.78	1880.06	1927.04	1901.37
ENSG00000182670	TTC3	DCRR1	P53804	7267	9551.75	0.287596	0.0368494	1.02278e-15	1.63521e-14	FALSE	FALSE	10517.7	11254.1	10266.5	10089.2	8707.71	8534.87	8428.7	8615.31
ENSG00000100418	DESI1	D15Wsu75e	Q6ICB0	27351	8574.68	0.28759	0.0262153	9.20926e-29	3.35477e-27	FALSE	FALSE	9455.49	9463.03	9366.55	9472.64	7615.81	7812.47	7609.05	7802.41
ENSG00000070915	SLC12A3	NCC	P55017	6559	3003.26	0.287432	0.0535138	1.31164e-08	9.8001e-08	FALSE	FALSE	3412.87	3502.04	3140.32	3229.02	2859.95	2835.42	2507.29	2539.21
ENSG00000157693	TMEM268	C9orf91	Q5VZI3	203197	1489.96	0.28743	0.0471023	1.77114e-10	1.63825e-09	FALSE	FALSE	1707.11	1659.61	1587.25	1630.61	1392.32	1312.98	1345.99	1283.79
ENSG00000129595	EPB41L4A	EPB41L4	Q8N8X1	64097	614.396	0.287407	0.065577	1.92669e-06	1.07455e-05	FALSE	FALSE	696.393	726.455	659.455	644.147	545.948	567.084	533.482	542.205
ENSG00000106789	CORO2A	CLIPINB	A0A024R150	7464	1265.66	0.287382	0.0506757	2.39263e-09	1.946e-08	FALSE	FALSE	1329.11	1376.44	1408.78	1477.86	1178.18	1111.69	1126.42	1116.83
ENSG00000125966	MMP24	MMP-24	Q86VV6	10893	321.609	0.287239	0.109531	0.00131667	0.00435787	FALSE	FALSE	383.422	276.005	367.067	420.536	280.033	269.748	297.26	278.802
ENSG00000242259	C22orf39	C22orf39	Q6P5X5	128977	1379.11	0.287174	0.0494648	1.08591e-09	9.19588e-09	FALSE	FALSE	1572.98	1578.37	1494.85	1453.01	1273.88	1205.69	1193	1261.09
ENSG00000157870	PRXL2B	C1orf93	A0A0A0MT35	127281	676.363	0.287173	0.0740364	1.70475e-05	8.16303e-05	FALSE	FALSE	772.264	640.427	803.751	790.46	625.173	602.846	578.665	597.317
ENSG00000241975	ENSG00000241975				65.4377	0.287001	0.181876	0.0146637	0.0369795	FALSE	FALSE	85.3555	77.6638	55.693	86.4997	58.0461	63.3499	52.3177	44.5759
ENSG00000066933	MYO9A	CMS24	B2RTY4	4649	1697.43	0.286928	0.0493341	1.02433e-09	8.70001e-09	FALSE	FALSE	1872.4	1952.35	1849.26	1831.22	1525.67	1415.16	1514.84	1618.51
ENSG00000106006	HOXA6	HOX1	P31267	3203	65.8209	0.286871	0.182886	0.0149182	0.0375117	FALSE	FALSE	77.2264	71.6896	72.1477	87.4199	49.4177	38.8274	65.0008	64.8377
ENSG00000188559	RALGAPA2	AS250	Q2PPJ7	57186	887.158	0.28674	0.0662543	2.49429e-06	1.3677e-05	FALSE	FALSE	1002.59	1007.24	1026.52	903.646	817.353	759.177	852.937	727.803
ENSG00000260267	ENSG00000260267				235.227	0.28667	0.111546	0.00153714	0.00499715	FALSE	FALSE	258.776	216.264	310.109	274.223	218.85	212.529	198.173	192.892
ENSG00000241370	RPP21	C6orf135	A0A1U9X8H3	79897	117.027	0.286589	0.147636	0.00730717	0.0202006	FALSE	FALSE	130.066	107.534	173.408	126.069	98.8353	95.0249	98.2939	106.982
ENSG00000175197	DDIT3	AltDDIT3	P35638	1649	511.53	0.286221	0.0715173	1.03702e-05	5.15586e-05	FALSE	FALSE	617.811	548.426	553.133	555.807	468.291	428.123	471.652	449.001
ENSG00000089847	ANKRD24	ANKRD24	Q8TF21	170961	8.66509	0.286205	0.346025	0.0230184	0.0546184	FALSE	FALSE	10.8388	15.5328	12.6575	9.2021	3.13763	5.10886	5.54885	7.29424
ENSG00000125149	PHAF1	C16orf6	A0A024R6W4	80262	1960.03	0.286098	0.0459346	8.14595e-11	7.87548e-10	FALSE	FALSE	2185.37	2074.22	2149.24	2243.47	1759.43	1731.9	1856.49	1680.11
ENSG00000174943	KCTD13	BACURD1	Q8WZ19	253980	448.793	0.285942	0.0838557	0.000105112	0.00043861	FALSE	FALSE	533.811	451.645	508.831	507.956	447.897	379.078	393.175	367.954
ENSG00000138002	IFT172	BBS20	Q9UG01	26160	2277.93	0.285909	0.0481925	5.14774e-10	4.54195e-09	FALSE	FALSE	2537.63	2639.37	2434.04	2455.12	2098.29	1873.93	2068.13	2116.95
ENSG00000233203	ENSG00000233203				33.9551	0.285836	0.227306	0.0231832	0.0549296	FALSE	FALSE	42.0003	37.0396	45.567	39.569	16.4726	31.675	29.3296	29.9874
ENSG00000111834	RSPH4A	CILD11	B3KTA9	345895	17.3531	0.285711	0.27528	0.0266963	0.0620744	FALSE	FALSE	23.0324	23.8965	16.4547	24.8457	13.3349	9.19595	13.4758	14.5885
ENSG00000237651	C2orf74	C2orf74	A8MZ97	339804	71.7622	0.285657	0.163477	0.0109554	0.028614	FALSE	FALSE	77.2264	94.3913	73.4135	86.4997	59.615	57.2193	67.3789	58.3539
ENSG00000260361	ENSG00000260361				54.0332	0.285506	0.182254	0.0151897	0.0381102	FALSE	FALSE	62.3231	66.9103	70.882	53.3722	46.28	41.8927	43.5981	47.0073
ENSG00000253729	PRKDC	DNA-PKC	P78527	5591	29424	0.285338	0.0445957	2.74979e-11	2.8095e-10	FALSE	FALSE	32672.2	34115.9	32155.1	30905.2	27704.5	24272.2	26023.3	27543.9
ENSG00000105640	RPL18A	L18A	Q02543	6142	31830.5	0.285134	0.0432744	7.79009e-12	8.46516e-11	FALSE	FALSE	36608	31930.6	36591.6	35287.3	28804.2	29106.2	28996.7	27319.4
ENSG00000126705	AHDC1	MRD25	Q5TGY3	27245	1158.31	0.285094	0.0632036	1.09993e-06	6.3435e-06	FALSE	FALSE	1250.53	1148.23	1394.86	1337.06	1062.09	1042.21	1063.79	967.702
ENSG00000171914	TLN2	ILWEQ	Q9Y4G6	83660	2232.97	0.285017	0.0383699	1.9543e-14	2.75693e-13	FALSE	FALSE	2459.05	2487.63	2470.74	2424.75	1939.84	2028.22	2044.35	2009.16
ENSG00000274315	ENSG00000274315				12.1288	0.284932	0.313793	0.0259702	0.0605655	FALSE	FALSE	17.613	17.9224	10.126	18.4042	6.27526	12.2613	7.13423	7.29424
ENSG00000142347	MYO1F	MYO1F	O00160	4542	20.8298	0.284813	0.273217	0.0269626	0.0625699	FALSE	FALSE	17.613	23.8965	24.0492	39.569	17.257	12.2613	19.0246	12.9675
ENSG00000249001	ENSG00000249001				13.4727	0.284683	0.333321	0.0245551	0.0576783	FALSE	FALSE	14.9033	19.1172	21.5177	17.484	1.56881	16.3484	7.92692	8.91518
ENSG00000188026	RILPL1	GOSPEL	A0A1B0GVV3	353116	855.926	0.284661	0.0730936	1.65372e-05	7.94512e-05	FALSE	FALSE	930.781	859.081	1030.32	980.023	828.334	803.113	692.813	722.94
ENSG00000006530	AGK	CATC5	A4D1U5	55750	1114.51	0.284631	0.0579176	1.53987e-07	9.95095e-07	FALSE	FALSE	1173.3	1348.96	1188.54	1217.44	950.702	1036.08	975.012	1026.06
ENSG00000283689	ENSG00000283689				60.3565	0.284583	0.177114	0.0143277	0.0362539	FALSE	FALSE	67.7425	58.5465	84.8052	69.9359	47.8489	56.1975	49.1469	48.6283
ENSG00000239857	GET4	C7orf20	Q7L5D6	51608	125.154	0.284124	0.148877	0.00805075	0.0219505	FALSE	FALSE	131.42	124.262	183.534	135.271	128.643	96.0466	97.5012	104.551
ENSG00000265683	SYPL1P2	SYPL1P2		100132972	41.809	0.284052	0.213046	0.0217005	0.0518907	FALSE	FALSE	70.4522	38.2345	46.8327	45.0903	29.0231	32.6967	35.6712	36.4712
ENSG00000160781	PAQR6	PRdelta	Q5TCK7	79957	1142.75	0.283923	0.0633339	1.27264e-06	7.28121e-06	FALSE	FALSE	1208.53	1143.45	1353.09	1355.47	1042.48	959.445	1016.23	1063.34
ENSG00000226314	ZKSCAN8P1	ZNF192P1		651302	168.123	0.283731	0.120644	0.00285792	0.00875269	FALSE	FALSE	196.453	189.977	216.443	159.196	152.175	134.874	142.685	153.179
ENSG00000143412	ANXA9	ANX31	O76027	8416	49.5424	0.283683	0.221773	0.0232002	0.0549592	FALSE	FALSE	60.9682	59.7414	53.1615	63.4945	29.8075	64.3717	38.0492	26.7455
ENSG00000260778	MIR3677HG	MIR3677HG		106660606	59.9954	0.283498	0.200515	0.0196348	0.0476038	FALSE	FALSE	92.1298	56.1569	77.2107	59.8136	61.1838	41.8927	36.4639	55.112
ENSG00000068137	PLEKHH3	PLEKHH3	Q7Z736	79990	2251.82	0.283345	0.0743609	2.36487e-05	0.000111023	FALSE	FALSE	2674.47	2035.99	2803.64	2489.17	2092.8	2022.09	1965.88	1930.54
ENSG00000162735	PEX19	D1S2223E	P40855	5824	2566.79	0.283016	0.0478633	6.0415e-10	5.27661e-09	FALSE	FALSE	2727.31	3044.42	2742.88	2806.64	2175.16	2421.6	2281.37	2334.97
ENSG00000041982	TNC	150-225	B4E1W8	3371	256.524	0.282881	0.0948149	0.000466836	0.00171581	FALSE	FALSE	300.777	267.641	282.262	296.308	209.437	219.681	237.808	238.278
ENSG00000006118	TMEM132A	GBP	Q24JP5	54972	5013.03	0.282837	0.0572417	1.37787e-07	8.97462e-07	FALSE	FALSE	5806.88	4738.68	5949.02	5668.49	4540.93	4492.73	4427.19	4480.28
ENSG00000204529	ENSG00000204529				191.358	0.282806	0.108028	0.00140699	0.0046161	FALSE	FALSE	227.615	223.433	202.52	207.967	178.06	148.157	168.051	175.062
ENSG00000170381	SEMA3E	M-SEMAH	O15041	9723	7.61974	0.282803	0.360773	0.0219893	0.0524868	FALSE	FALSE	9.48395	7.16896	17.7205	9.2021	5.49085	3.06532	3.96346	4.86283
ENSG00000111906	HDDC2	C6orf74	A0A140VJK7	51020	2517.27	0.282713	0.0387717	5.60609e-14	7.56844e-13	FALSE	FALSE	2763.89	2712.26	2804.9	2806.64	2218.3	2225.42	2240.15	2366.58
ENSG00000151006	PRSS53	POL3S	Q2L4Q9	339105	490.389	0.282645	0.0822587	9.97895e-05	0.000418118	FALSE	FALSE	573.101	458.814	589.839	562.248	443.975	414.84	428.054	452.243
ENSG00000280195	ENSG00000280195				48.8602	0.282438	0.192967	0.0184774	0.0451144	FALSE	FALSE	59.6134	64.5207	58.2245	48.7711	46.28	31.675	38.8419	42.955
ENSG00000255248	MIR100HG	AGD1		399959	122.759	0.282096	0.132229	0.00498583	0.0143771	FALSE	FALSE	130.066	143.379	121.512	161.037	108.248	106.264	107.013	104.551
ENSG00000188649	CC2D2B	C10orf130	Q6DHV5	387707	15.3011	0.282067	0.308523	0.0270771	0.0627993	FALSE	FALSE	24.3873	16.7276	27.8465	11.9627	10.1973	15.3266	11.0977	4.86283
ENSG00000186866	POFUT2	C21orf80	Q9Y2G5	23275	2152.1	0.282043	0.049313	1.94319e-09	1.59246e-08	FALSE	FALSE	2487.5	2161.44	2384.67	2463.4	1950.82	1852.47	1975.39	1941.08
ENSG00000154957	ZNF18	HDSG1	B3KXT5	7566	431.433	0.28199	0.0798118	7.03605e-05	0.000304414	FALSE	FALSE	466.068	471.957	459.467	517.158	367.887	419.949	356.712	392.268
ENSG00000205084	TMEM231	ALYE870	Q9H6L2	79583	673.016	0.28176	0.0678449	5.78491e-06	2.98708e-05	FALSE	FALSE	704.522	790.975	701.225	784.939	610.269	554.823	623.849	613.527
ENSG00000140854	KATNB1	KAT	Q9BVA0	10300	2989.33	0.281616	0.0593105	3.68689e-07	2.26634e-06	FALSE	FALSE	3458.93	2815.01	3523.85	3419.5	2656	2677.04	2720.52	2643.76
ENSG00000133250	ZNF414	ZFP414	Q96IQ9	84330	456.465	0.281509	0.0892428	0.000271277	0.00104487	FALSE	FALSE	550.069	431.333	555.664	498.754	389.85	443.449	411.407	371.196
ENSG00000261054	ENSG00000261054				13.158	0.281423	0.31036	0.0271504	0.0629439	FALSE	FALSE	14.9033	14.3379	25.315	15.6436	10.9817	4.08709	11.8904	8.10471
ENSG00000197324	LRP10	LRP-10	Q7Z4F1	26020	3073.27	0.281285	0.0549287	5.52997e-08	3.78913e-07	FALSE	FALSE	3557.83	2950.03	3589.67	3475.63	2779.16	2787.4	2707.04	2739.39
ENSG00000178773	CPNE7	CPNE7	Q9UBL6	27132	2472.11	0.281283	0.060919	6.99036e-07	4.12658e-06	FALSE	FALSE	2898.02	2349.03	2864.39	2824.12	2197.91	2087.48	2263.93	2292.01
ENSG00000166557	TMED3	C15orf22	B4E277	23423	7072.85	0.281044	0.0381734	3.39308e-14	4.68707e-13	FALSE	FALSE	7874.38	7241.85	8088.14	7931.29	6494.89	6231.79	6282.09	6438.38
ENSG00000279312	ENSG00000279312				291.73	0.280982	0.0969093	0.000623087	0.00221376	FALSE	FALSE	331.938	351.279	320.235	303.669	262.776	225.812	290.125	248.004
ENSG00000141258	SGSM2	RUTBC1	B9A6J3	9905	4615.53	0.280905	0.0465872	3.04851e-10	2.75162e-09	FALSE	FALSE	5134.88	4588.14	5314.88	5308.69	4155.79	4016.59	4234.56	4170.68
ENSG00000228727	SAPCD1	C6orf26	A0A1U9X8I8	401251	72.1299	0.280799	0.167888	0.0132822	0.0338865	FALSE	FALSE	69.0973	86.0275	82.2737	95.7018	66.6746	59.2628	50.7323	67.2691
ENSG00000212978	C2orf74-DT	C2orf74-DT		339803	601.624	0.280452	0.0699257	1.08068e-05	5.36057e-05	FALSE	FALSE	624.586	713.312	707.554	622.062	535.75	538.474	514.457	556.794
ENSG00000170485	NPAS2	MOP4	A2I2P5	4862	1475.85	0.280324	0.0537396	3.36984e-08	2.38765e-07	FALSE	FALSE	1593.3	1530.57	1670.79	1718.03	1270.74	1281.3	1325.38	1416.7
ENSG00000130517	PGPEP1	PAP-I	Q9NXJ5	54858	390.631	0.280172	0.0829669	0.000127536	0.000523576	FALSE	FALSE	456.584	408.631	449.341	426.057	382.006	315.728	351.163	335.535
ENSG00000137821	LRRC49	CSTPP2	B7Z7G0	54839	272.017	0.280109	0.0913809	0.00037109	0.00139569	FALSE	FALSE	287.228	321.408	294.92	308.27	243.951	259.53	231.466	229.363
ENSG00000127603	MACF1	ABP620	Q6ZSD7	23499	4701.9	0.280099	0.0533151	2.76367e-08	1.98338e-07	FALSE	FALSE	5167.4	5359.99	5049.07	5178.94	4417.78	3714.14	4195.72	4532.15
ENSG00000270574	ENSG00000270574				57.2177	0.280071	0.201643	0.0210888	0.0506172	FALSE	FALSE	56.9037	87.2224	67.0847	60.7338	45.4956	30.6532	61.83	47.8178
ENSG00000163395	IGFN1	EEF1A2BP1	Q86VF2	91156	14.1233	0.279959	0.308948	0.0276596	0.0639613	FALSE	FALSE	21.6776	11.9483	24.0492	17.484	6.27526	5.10886	13.4758	12.9675
ENSG00000166783	MARF1	KIAA0430	Q9Y4F3	9665	1690.85	0.279946	0.0464816	3.2244e-10	2.90734e-09	FALSE	FALSE	1818.21	1875.88	1791.04	1963.73	1563.32	1462.16	1507.7	1544.76
ENSG00000205423	CNEP1R1	C16orf69	B8YCP3	255919	665.978	0.279913	0.0650573	3.06595e-06	1.65747e-05	FALSE	FALSE	743.812	737.208	702.491	761.013	558.498	626.347	624.642	573.814
ENSG00000142794	NBPF3	AE2	Q9H094	84224	392.538	0.279826	0.0818032	0.000109422	0.000455121	FALSE	FALSE	418.648	407.436	444.278	472.068	345.139	374.991	352.748	324.999
ENSG00000101940	WDR13	MG21	Q9H1Z4	64743	3133.25	0.279784	0.0513285	9.36475e-09	7.114e-08	FALSE	FALSE	3641.84	3064.73	3651.69	3463.67	2801.9	2847.68	2828.33	2766.14
ENSG00000147003	CLTRN	NX-17	Q9HBJ8	57393	34.8589	0.279769	0.226112	0.0253022	0.0592236	FALSE	FALSE	43.3552	43.0138	41.7697	40.4892	20.3946	25.5443	23.7808	40.5236
ENSG00000260630	SNAI3-AS1	SNAI3-AS1		197187	149.702	0.279675	0.134817	0.00587432	0.0166363	FALSE	FALSE	142.259	197.146	178.471	162.877	150.606	116.482	137.928	111.845
ENSG00000127585	FBXL16	C16orf22	Q8N461	146330	1682.49	0.279672	0.0653717	3.43015e-06	1.83768e-05	FALSE	FALSE	1884.6	1577.17	2022.67	1960.97	1562.54	1489.74	1481.54	1480.73
ENSG00000115762	PLEKHB2	EVT2	A0A024QZ35	55041	7864.26	0.279546	0.0290756	1.34852e-22	3.44451e-21	FALSE	FALSE	8461.03	8592	8779.24	8718.07	7058.88	7297.5	7047.04	6960.33
ENSG00000116406	EDEM3	C1orf22	Q9BZQ6	80267	5085.93	0.279317	0.0479111	1.04909e-09	8.89279e-09	FALSE	FALSE	5537.27	6179.65	5384.5	5313.29	4534.66	4735.92	4615.06	4387.08
ENSG00000140416	TPM1	C15orf13	A0A0K0K1I0	7168	4823.01	0.279119	0.0336232	1.99738e-17	3.68469e-16	FALSE	FALSE	5240.56	5429.29	5249.06	5287.53	4302.47	4184.16	4474.75	4416.26
ENSG00000214455	ENSG00000214455				189.949	0.279013	0.110162	0.00186759	0.00596185	FALSE	FALSE	201.873	218.653	202.52	230.052	168.648	148.157	164.087	185.598
ENSG00000185219	ZNF445	ZFP445	P59923	353274	2331.13	0.27878	0.043574	3.02547e-11	3.06938e-10	FALSE	FALSE	2585.05	2566.49	2596.05	2522.29	2105.35	1945.46	2185.45	2142.89
ENSG00000082438	COBLL1	COBLR1	A0A0D9SG04	22837	956.22	0.278687	0.0588122	4.02166e-07	2.459e-06	FALSE	FALSE	1050.01	1120.75	1030.32	1024.19	811.862	825.592	869.584	917.453
ENSG00000278192	ENSG00000278192				44.9727	0.278538	0.200243	0.0213843	0.0512127	FALSE	FALSE	48.7746	57.3517	50.63	55.2126	39.2204	45.9798	26.9515	35.6607
ENSG00000173511	VEGFB	VEGFL	P49765	7423	1595.52	0.278529	0.0506955	7.46829e-09	5.72878e-08	FALSE	FALSE	1777.56	1628.55	1793.57	1834.9	1420.56	1364.07	1496.6	1448.31
ENSG00000066322	ELOVL1	CGI-88	Q9BW60	64834	5982.69	0.278266	0.0333492	1.41107e-17	2.62554e-16	FALSE	FALSE	6778.31	6256.11	6597.09	6660.48	5323.77	5481.81	5415.67	5348.3
ENSG00000261136	LOC105370941	LOC105370941		105370941	83.7496	0.278235	0.147672	0.00904155	0.0242762	FALSE	FALSE	96.1943	93.1965	99.9942	93.8614	72.9499	69.4805	69.7569	74.5633
ENSG00000127914	AKAP9	AKAP-9	Q5GIA7	10142	2508.82	0.27819	0.0435065	3.12344e-11	3.16134e-10	FALSE	FALSE	2799.12	2923.74	2663.14	2660.33	2256.74	2243.81	2185.45	2338.21
ENSG00000277200	CCDC92B	CCDC92B		101928991	26.2385	0.278028	0.254983	0.0287622	0.066183	FALSE	FALSE	23.0324	27.481	48.0985	32.2073	24.3166	12.2613	19.8173	22.6932
ENSG00000165029	ABCA1	ABC-1	B2RUU2	19	8.31186	0.277854	0.348695	0.0243909	0.0573628	FALSE	FALSE	10.8388	8.36379	12.6575	14.7234	7.84407	4.08709	5.54885	2.43141
ENSG00000089351	GRAMD1A	KIAA1533	Q96CP6	57655	3794.42	0.277844	0.0519531	1.70342e-08	1.25643e-07	FALSE	FALSE	4195.97	3702.77	4527.59	4302.9	3458.45	3363.68	3426.81	3377.23
ENSG00000168256	NKIRAS2	KBRAS2	A0A024R1Z4	28511	2910.01	0.277609	0.0385512	1.17544e-13	1.54698e-12	FALSE	FALSE	3179.83	3037.25	3316.26	3260.3	2601.09	2675	2608.75	2601.61
ENSG00000226824	LOC100996437	LOC100996437		100996437	80.5717	0.277557	0.156307	0.0113299	0.029463	FALSE	FALSE	100.259	82.4431	97.4627	90.1806	67.459	71.5241	76.8912	58.3539
ENSG00000143333	RGS16	A28-RGS14	O15492	6004	931.643	0.277514	0.0533777	3.84241e-08	2.69813e-07	FALSE	FALSE	1017.49	1008.43	1067.03	1017.75	863.633	802.092	837.876	838.838
ENSG00000213963	LOC100130691	LOC100130691		100130691	53.3619	0.277449	0.185442	0.0185595	0.0452636	FALSE	FALSE	55.5488	76.4689	56.9587	60.7338	50.2021	42.9145	45.9762	38.0921
ENSG00000284600	ENSG00000284600				40.1967	0.27726	0.222875	0.0258467	0.0603509	FALSE	FALSE	56.9037	29.8707	56.9587	49.6913	34.5139	39.8491	22.9881	30.7979
ENSG00000173272	MZT2A	FAM128A	Q6P582	653784	1271.02	0.277033	0.0595041	6.15789e-07	3.65766e-06	FALSE	FALSE	1446.98	1254.57	1515.1	1396.88	1098.17	1132.12	1196.97	1127.37
ENSG00000212864	RNF208	RNF208	Q9H0X6	727800	83.4306	0.276947	0.154015	0.010915	0.0285171	FALSE	FALSE	113.807	88.4172	89.8682	91.1008	64.3214	72.5459	77.6839	69.7005
ENSG00000163728	TTC14	DRDL5813	Q69YS0	151613	2144.21	0.27692	0.0491129	3.34525e-09	2.68039e-08	FALSE	FALSE	2330.34	2554.54	2365.69	2198.38	1881.01	1900.5	1927.04	1996.19
ENSG00000168890	TMEM150A	TM6P1	Q86TG1	129303	467.856	0.276915	0.0795367	9.09859e-05	0.000384402	FALSE	FALSE	547.359	487.489	573.385	472.988	422.796	389.295	426.469	423.066
ENSG00000196693	ZNF33B	KOX2	Q06732	7582	1396.51	0.276841	0.0483973	2.07932e-09	1.69998e-08	FALSE	FALSE	1564.85	1501.9	1551.81	1535.83	1256.62	1175.04	1273.86	1312.15
ENSG00000046604	DSG2	CDHF5	Q14126	1829	9100.62	0.276792	0.0387976	1.93509e-13	2.47322e-12	FALSE	FALSE	9849.75	10702.1	9409.58	10045	8067.63	8372.41	8167.9	8190.62
ENSG00000159208	CIART	C1orf51	Q8N365	148523	30.8735	0.276749	0.242981	0.0284071	0.0654618	FALSE	FALSE	20.3227	39.4293	55.693	35.8882	20.3946	25.5443	23.7808	25.9351
ENSG00000268069	ENSG00000268069				11.748	0.276609	0.331437	0.0266522	0.0619802	FALSE	FALSE	6.77425	25.0914	17.7205	14.7234	12.5505	5.10886	6.34154	5.6733
ENSG00000175711	B3GNTL1	3-Gn-T8	A0A024R8X6	146712	395.657	0.276453	0.0757359	4.85455e-05	0.00021604	FALSE	FALSE	451.165	439.696	448.075	416.855	349.061	354.555	364.639	341.208
ENSG00000173334	TRIB1	C8FW	Q96RU8	10221	870.396	0.276356	0.0560049	1.55719e-07	1.00516e-06	FALSE	FALSE	959.233	1004.85	955.641	922.05	775.779	759.177	815.681	770.758
ENSG00000110628	SLC22A18	BWR1A	Q96BI1	5002	349.387	0.276311	0.0899522	0.000381122	0.00142999	FALSE	FALSE	406.455	348.889	421.495	380.047	337.295	318.793	279.82	302.306
ENSG00000245848	CEBPA	C/EBP-alpha	P49715	1050	285.934	0.276271	0.100574	0.00104849	0.00354708	FALSE	FALSE	352.261	285.564	322.766	320.233	268.267	218.659	279.82	239.899
ENSG00000139644	TMBIM6	BAXI1	P55061	7009	46058	0.276098	0.0225989	5.15652e-35	2.53668e-33	FALSE	FALSE	49943.8	49910.3	50965.4	51198.6	41436.3	42210.5	41640.9	41158.2
ENSG00000021826	CPS1	CPSASE1	P31327	1373	186849	0.276062	0.032508	4.1143e-18	7.87601e-17	FALSE	FALSE	200934	218405	198953	202226	170391	168809	166607	168469
ENSG00000068912	ERLEC1	C2orf30	Q96DZ1	27248	3767.17	0.276049	0.0445111	1.11034e-10	1.05284e-09	FALSE	FALSE	3861.32	4386.21	4182.04	4140.94	3219.99	3491.4	3483.09	3372.37
ENSG00000272872	ENSG00000272872				112.092	0.275882	0.13664	0.00694748	0.0193262	FALSE	FALSE	123.291	144.574	116.449	124.228	85.5004	106.264	95.1231	101.309
ENSG00000103249	CLCN7	CLC-7	P51798	1186	6584.85	0.275807	0.0597962	7.70682e-07	4.5217e-06	FALSE	FALSE	7526.19	6161.72	7836.26	7542.04	5943.45	5649.38	6086.29	5933.46
ENSG00000188321	ZNF559	NBLA00121	A0A0A0MTT2	84527	262.113	0.275727	0.0968949	0.000784874	0.00272904	FALSE	FALSE	276.389	315.434	317.703	261.34	226.694	243.182	222.747	233.416
ENSG00000105677	TMEM147	NIFIE14	Q9BVK8	10430	5349.56	0.275511	0.0447753	1.52079e-10	1.4179e-09	FALSE	FALSE	6067.02	5400.62	6088.26	5978.6	4970.79	4864.66	4879.02	4547.55
ENSG00000251402	ENSG00000251402				4.19216	0.275256	0.438575	0.0110097	0.028734	FALSE	FALSE	10.8388	2.38965	5.063	9.2021	1.56881	2.04355	0	2.43141
ENSG00000116353	MECR	CGI-63	Q9BV79	51102	1253.54	0.274994	0.0525954	3.39508e-08	2.40356e-07	FALSE	FALSE	1369.75	1282.05	1464.47	1406.08	1151.51	1116.8	1087.57	1150.06
ENSG00000105329	TGFB1	CED	P01137	7040	1853.51	0.274906	0.0693851	1.42509e-05	6.92572e-05	FALSE	FALSE	2146.08	1701.43	2217.59	2134.89	1720.99	1625.64	1705.87	1575.56
ENSG00000267855	NDUFA7	B14.5a	O95182	4701	46.0181	0.27461	0.193552	0.0214756	0.0513957	FALSE	FALSE	59.6134	50.1827	59.4902	47.8509	38.436	35.762	44.3908	32.4188
ENSG00000120509	PDZD11	AIPP1	Q5EBL8	51248	2645.51	0.274421	0.0444926	1.40815e-10	1.31857e-09	FALSE	FALSE	2790.99	2793.51	3012.48	3031.17	2452.84	2461.45	2296.43	2325.24
ENSG00000145912	NHP2	DKCB2	J3QSY4	55651	8354.65	0.274416	0.03374	8.65445e-17	1.52486e-15	FALSE	FALSE	9272.59	8814.24	9308.32	9284.92	7569.53	7199.41	7743.81	7644.36
ENSG00000113739	STC2	STC-2	O76061	8614	3181.5	0.2744	0.0401164	1.62215e-12	1.88871e-11	FALSE	FALSE	3560.54	3260.68	3622.58	3535.45	2817.59	2908.99	2856.86	2889.33
ENSG00000071537	SEL1L	Hrd3	Q9UBV2	6400	3543.67	0.274349	0.0359145	4.5239e-15	6.82219e-14	FALSE	FALSE	3897.9	4052.85	3842.82	3768.26	3195.68	3262.52	3198.51	3130.85
ENSG00000229160	ENSG00000229160				14.6542	0.274206	0.29391	0.0302995	0.0692405	FALSE	FALSE	17.613	21.5069	20.252	16.5638	7.84407	14.3048	13.4758	5.6733
ENSG00000116584	ARHGEF2	GEF	Q92974	9181	4573.94	0.274155	0.036251	8.17249e-15	1.1969e-13	FALSE	FALSE	4970.94	4818.74	5240.2	5053.79	4241.29	4168.83	4068.1	4029.66
ENSG00000170390	DCLK2	CL2	Q8N568	166614	700.084	0.2741	0.0772056	7.3131e-05	0.000315767	FALSE	FALSE	827.813	660.739	835.395	781.258	609.485	588.541	619.885	677.554
ENSG00000142552	RCN3	RLP49	Q96D15	57333	5030.86	0.274094	0.0602994	1.08369e-06	6.25615e-06	FALSE	FALSE	5760.82	4690.89	5916.11	5828.61	4487.59	4442.67	4698.29	4421.93
ENSG00000159348	CYB5R1	B5R.1	Q9UHQ9	51706	2706.9	0.274084	0.0420918	1.52553e-11	1.60814e-10	FALSE	FALSE	3060.6	2860.42	2853	3119.51	2383.03	2450.21	2424.05	2504.36
ENSG00000130158	DOCK6	AOS2	B7Z9U8	57572	1665.62	0.273977	0.0640245	3.68391e-06	1.96206e-05	FALSE	FALSE	1875.11	1583.15	1888.5	2007.9	1517.83	1411.07	1495.02	1546.38
ENSG00000272662	ENSG00000272662				14.8807	0.273953	0.296312	0.0302674	0.0691856	FALSE	FALSE	17.613	15.5328	21.5177	23.0052	7.05967	7.15241	17.4392	9.72565
ENSG00000235721	ENSG00000235721				23.5165	0.273874	0.260256	0.0306478	0.0698701	FALSE	FALSE	35.2261	19.1172	30.378	33.1276	14.1193	11.2395	20.61	24.3141
ENSG00000214063	TSPAN4	NAG-2	A0A024RCE1	7106	2975.36	0.273786	0.063004	2.74238e-06	1.49142e-05	FALSE	FALSE	3480.61	2763.63	3522.58	3367.97	2685.81	2755.72	2645.21	2581.35
ENSG00000238260	ENSG00000238260				23.8753	0.273757	0.263684	0.0308031	0.0701407	FALSE	FALSE	43.3552	20.3121	21.5177	34.968	20.3946	11.2395	22.1954	17.0199
ENSG00000143093	STRIP1	FAM40A	Q5VSL9	85369	5205.59	0.273723	0.0332913	4.18378e-17	7.54085e-16	FALSE	FALSE	5768.95	5450.8	5750.3	5870.94	4693.89	4767.59	4629.32	4712.89
ENSG00000140848	CPNE2	COPN2	Q96FN4	221184	1792.43	0.273721	0.0573685	3.66108e-07	2.25208e-06	FALSE	FALSE	2085.11	1763.56	2072.03	1983.05	1516.26	1578.64	1661.48	1679.3
ENSG00000188191	PRKAR1B	MASNS	P31321	5575	2910.69	0.273684	0.0439914	1.01324e-10	9.66613e-10	FALSE	FALSE	3179.83	2951.22	3326.39	3336.68	2598.74	2581	2646.8	2664.83
ENSG00000180229	HERC2P3	D15F37S4		283755	828.779	0.27364	0.0643437	4.16225e-06	2.19919e-05	FALSE	FALSE	929.427	866.25	1010.07	858.556	771.857	705.023	749.094	739.96
ENSG00000235944	ENSG00000235944				96.2237	0.273464	0.145772	0.00969774	0.0257753	FALSE	FALSE	109.743	96.781	107.589	124.228	77.6563	79.6983	79.2692	94.8251
ENSG00000232442	MHENCR	MHENCR		100505771	374.455	0.273229	0.0807481	0.00013608	0.000554958	FALSE	FALSE	422.713	389.514	401.243	447.222	352.199	316.75	334.516	331.483
ENSG00000104081	BMF	BMF	Q96LC9	90427	14.5156	0.273218	0.289009	0.0308474	0.070223	FALSE	FALSE	12.1936	23.8965	16.4547	22.085	10.9817	11.2395	7.92692	11.3466
ENSG00000279649	ENSG00000279649				7.47043	0.273209	0.361424	0.023538	0.0556679	FALSE	FALSE	13.5485	14.3379	3.79725	11.0425	3.13763	5.10886	5.54885	3.24188
ENSG00000197008	ZNF138	pHZ-32	A0A0A0MT90	7697	458.791	0.273151	0.0758979	6.16354e-05	0.000269092	FALSE	FALSE	529.746	535.283	482.251	484.951	377.3	432.21	420.92	407.667
ENSG00000283071	LBHD2	LBHD2	A0A0U1RRK4	107984640	1.83019	0.272996	0.521146	0.00133539		FALSE	FALSE	5.4194	3.58448	3.79725	1.84042	0	0	0	0
ENSG00000234043	ENSG00000234043				21.3165	0.272993	0.250745	0.0305391	0.0696682	FALSE	FALSE	25.7421	27.481	22.7835	29.4467	16.4726	13.283	15.0612	20.2618
ENSG00000198795	ZNF521	EHZF	J3KTI4	25925	694.898	0.272939	0.0636469	3.58657e-06	1.91376e-05	FALSE	FALSE	788.522	826.82	726.54	726.966	605.563	627.368	634.154	623.252
ENSG00000139629	GALNT6	GALNAC-T6	Q8NCL4	11226	7469.06	0.272756	0.0347524	8.89922e-16	1.44149e-14	FALSE	FALSE	8206.32	7963.52	7990.68	8609.48	6691.78	6683.42	6638.01	6969.24
ENSG00000138640	FAM13A	ARHGAP48	O94988	10144	1337.5	0.272746	0.0515562	2.50446e-08	1.80713e-07	FALSE	FALSE	1399.56	1507.87	1418.91	1554.23	1193.87	1247.58	1153.37	1224.62
ENSG00000257027	ENSG00000257027				21.4965	0.272694	0.256687	0.0309828	0.0704478	FALSE	FALSE	35.2261	23.8965	27.8465	20.2446	13.3349	19.4137	18.2319	13.778
ENSG00000156508	EEF1A1	CCS-3	P68104	1915	376903	0.272534	0.0303837	6.344e-20	1.37099e-18	FALSE	FALSE	401599	416255	402527	432414	334747	348599	337877	341207
ENSG00000204410	MSH5	G7	A0A024RCM1	4439	303.135	0.272439	0.096906	0.00090679	0.00311345	FALSE	FALSE	323.809	373.981	344.284	311.951	305.134	243.182	253.662	269.076
ENSG00000177830	CHID1	GL008	Q9BWS9	66005	2408.88	0.272366	0.0531879	6.24689e-08	4.24498e-07	FALSE	FALSE	2719.18	2346.64	2835.28	2704.5	2226.15	2154.92	2159.29	2125.06
ENSG00000144134	RABL2A	RABL2A	Q6IC14	11159	222.296	0.272259	0.117926	0.0036472	0.0108823	FALSE	FALSE	257.421	281.979	193.66	266.861	211.79	173.701	186.283	206.67
ENSG00000281183	NPTN-IT1	lncRNA-LET		101241892	103.943	0.272123	0.141957	0.00903907	0.0242733	FALSE	FALSE	119.227	112.314	120.246	121.468	99.6197	85.8289	99.0866	73.7529
ENSG00000170734	POLH	RAD30	B3KN75	5429	1890.4	0.271929	0.0447758	2.63516e-10	2.39355e-09	FALSE	FALSE	2079.69	2165.03	1950.52	2110.96	1728.05	1674.69	1747.09	1667.14
ENSG00000134291	TMEM106C	TMEM106C	Q9BVX2	79022	9032.33	0.271721	0.0288803	1.08803e-21	2.63124e-20	FALSE	FALSE	9721.04	9869.27	10114.6	9881.21	8142.93	8426.56	8031.56	8071.48
ENSG00000160271	RALGDS	RGDS	Q12967	5900	436.814	0.271561	0.0738133	4.62934e-05	0.00020639	FALSE	FALSE	516.198	463.593	477.188	477.589	391.419	373.969	384.456	410.098
ENSG00000183828	NUDT14	UGPP	B3KXY7	256281	417.119	0.271392	0.0899604	0.0004845	0.00177468	FALSE	FALSE	486.391	403.852	502.503	462.866	323.176	370.904	384.456	402.804
ENSG00000285437	POLR2J3	RPB11b2	A0A0B4J2F8	548644	44.9503	0.271313	0.197568	0.0237047	0.0560006	FALSE	FALSE	52.8391	50.1827	60.756	48.7711	40.7892	32.6967	44.3908	29.177
ENSG00000139117	CPNE8	CPNE8	Q86YQ8	144402	2074.16	0.271312	0.0466775	1.29871e-09	1.08753e-08	FALSE	FALSE	2285.63	2401.6	2303.66	2130.29	1928.86	1842.26	1898.5	1802.49
ENSG00000274460	ENSG00000274460				81.1348	0.271055	0.16948	0.0168103	0.0415971	FALSE	FALSE	119.227	65.7155	94.9312	95.7018	76.0875	68.4588	68.1716	60.7853
ENSG00000161671	EMC10	C19orf63	Q5UCC4	284361	4039.07	0.270726	0.0585315	7.75538e-07	4.54865e-06	FALSE	FALSE	4475.07	3858.1	4831.37	4627.73	3618.47	3747.86	3725.65	3428.29
ENSG00000229950	ENSG00000229950				222.604	0.270715	0.114198	0.00317329	0.00962379	FALSE	FALSE	203.227	252.109	286.059	255.818	195.317	223.768	188.661	175.872
ENSG00000278784	ENSG00000278784				114.769	0.270643	0.139467	0.00874301	0.0235731	FALSE	FALSE	157.163	108.729	132.904	123.308	90.9913	103.199	106.221	95.6356
ENSG00000241769	EOLA1-DT	LINC00893		100131434	55.528	0.27061	0.177678	0.019167	0.0466071	FALSE	FALSE	63.6779	69.3	69.6162	56.1328	42.358	42.9145	48.3542	51.8701
ENSG00000163328	GPR155	DEP.7	Q7Z3F1	151556	181.232	0.270597	0.124984	0.00528011	0.0151524	FALSE	FALSE	201.873	232.991	182.268	200.606	184.336	153.266	166.465	128.054
ENSG00000142408	CACNG8	CACNG8	Q8WXS5	59283	39.4443	0.270521	0.224968	0.0290153	0.0666587	FALSE	FALSE	67.7425	35.8448	51.8957	35.8882	29.8075	24.5225	29.3296	40.5236
ENSG00000198858	R3HDM4	C19orf22	Q96D70	91300	2414.67	0.270375	0.0512547	2.80699e-08	2.01197e-07	FALSE	FALSE	2639.25	2383.68	2794.77	2798.36	2138.29	2218.27	2213.2	2131.54
ENSG00000132639	SNAP25	CMS18	P60880	6616	1394.84	0.270241	0.0455173	6.22083e-10	5.42774e-09	FALSE	FALSE	1548.59	1560.44	1540.42	1481.54	1291.92	1226.13	1244.53	1265.15
ENSG00000215221	ENSG00000215221				25.113	0.270203	0.237913	0.0307074	0.0699597	FALSE	FALSE	28.4518	26.2862	34.1752	33.1276	17.257	25.5443	18.2319	17.8304
ENSG00000005206	SPPL2B	IMP-4	Q8TCT7	56928	3069.24	0.270184	0.0602556	1.52355e-06	8.61398e-06	FALSE	FALSE	3449.45	2924.94	3666.88	3485.75	2870.93	2577.93	2801.38	2776.67
ENSG00000121851	POLR3GL	RPC32HOM	A6NGX6	84265	584.87	0.270172	0.0882435	0.00042542	0.00157842	FALSE	FALSE	621.876	751.546	579.713	643.227	469.86	569.127	481.957	561.656
ENSG00000112079	STK38	NDR	A0A024RD18	11329	4190.57	0.270146	0.0398964	2.77225e-12	3.15964e-11	FALSE	FALSE	4556.36	4916.71	4350.38	4565.16	3758.1	3727.43	3812.06	3838.39
ENSG00000118579	MED28	1500003D12Rik	Q9H204	80306	2960.47	0.270127	0.0345309	1.13217e-15	1.8051e-14	FALSE	FALSE	3216.41	3307.28	3285.89	3173.8	2703.85	2644.35	2680.89	2671.31
ENSG00000257815	PRANCR	CNOT2-DT		101928062	130.722	0.270007	0.123707	0.00509888	0.0146713	FALSE	FALSE	142.259	142.184	143.03	161.037	110.601	110.351	123.66	112.655
ENSG00000112541	PDE10A	ADSD2	Q9Y233	10846	3060.27	0.269866	0.0436124	1.31954e-10	1.24031e-09	FALSE	FALSE	3244.86	3554.61	3466.89	3171.96	2718.76	2798.64	2825.95	2700.49
ENSG00000119801	YPEL5	CGI-127	P62699	51646	803.654	0.269643	0.0743501	5.80311e-05	0.000254773	FALSE	FALSE	758.716	951.082	970.83	873.279	765.582	706.045	724.521	679.175
ENSG00000196923	PDLIM7	LMP1	Q9NR12	9260	2743.53	0.269557	0.075894	7.71064e-05	0.000331111	FALSE	FALSE	3036.22	2476.88	3358.03	3268.59	2485	2228.49	2618.26	2476.8
ENSG00000166444	DENND2B	HTS1	P78524	6764	1709.39	0.269554	0.0450702	4.81077e-10	4.25769e-09	FALSE	FALSE	1829.05	1819.72	1891.03	1963.73	1528.03	1520.4	1605.99	1517.2
ENSG00000148824	MTG1	GTP	Q9BT17	92170	637.213	0.269265	0.076907	9.34029e-05	0.000394228	FALSE	FALSE	663.876	664.324	761.981	731.567	608.7	491.473	587.385	588.402
ENSG00000145908	ZNF300	ZNF300	Q96RE9	91975	1784.11	0.269227	0.0487843	7.37176e-09	5.65977e-08	FALSE	FALSE	1898.14	1996.56	1931.53	2013.42	1557.83	1509.16	1682.09	1684.16
ENSG00000143995	MEIS1	MEIS1	O00470	4211	889.608	0.269227	0.055103	2.19282e-07	1.38796e-06	FALSE	FALSE	971.427	1000.07	929.06	1010.39	776.563	820.484	791.107	817.765
ENSG00000134247	PTGFRN	CD315	Q9P2B2	5738	12405.7	0.269217	0.0290298	4.01781e-21	9.36242e-20	FALSE	FALSE	13334.4	13239.9	13816.9	13942.1	11206.8	11013.7	11239.6	11452
ENSG00000238005	LNCATV	LNCATV		101927851	10.4501	0.269081	0.321387	0.0297412	0.0681271	FALSE	FALSE	9.48395	10.7534	13.9232	22.085	8.62848	5.10886	7.13423	6.48377
ENSG00000174370	KCNJ5-AS1	C11orf45		219833	19.4175	0.269078	0.294734	0.0320406	0.0724522	FALSE	FALSE	14.9033	17.9224	22.7835	45.0903	15.6881	9.19595	10.305	19.4513
ENSG00000100196	KDELR3	ERD23	A0A024R1R0	11015	2190.23	0.268677	0.0389791	1.212e-12	1.43635e-11	FALSE	FALSE	2392.66	2478.07	2415.05	2321.69	1964.16	1987.35	2002.34	1960.53
ENSG00000138764	CCNG2	CCNG2	A0A024RDC7	901	349.562	0.268446	0.0830524	0.000245816	0.000954034	FALSE	FALSE	392.906	422.969	378.459	356.121	312.194	323.902	304.394	305.548
ENSG00000078142	PIK3C3	VPS34	A8MYT4	5289	2565.87	0.268295	0.0493235	1.16617e-08	8.77779e-08	FALSE	FALSE	2622.99	3093.41	2755.54	2797.44	2234.78	2348.03	2351.13	2323.62
ENSG00000162733	DDR2	MIG20a	A0A024R906	4921	3075.74	0.268232	0.048054	5.21037e-09	4.08201e-08	FALSE	FALSE	3221.83	3686.04	3335.25	3265.82	2849.75	2754.7	2638.08	2854.48
ENSG00000188130	MAPK12	ERK-6	P53778	6300	2440.28	0.268227	0.0540733	1.52056e-07	9.82982e-07	FALSE	FALSE	2685.31	2435.06	2869.45	2744.07	2255.17	2034.35	2206.86	2292.01
ENSG00000169085	VXN	C8orf46	Q8TAG6	254778	45.0735	0.268135	0.205355	0.0267365	0.0621428	FALSE	FALSE	46.0649	53.7672	56.9587	57.053	32.1607	28.6096	33.2931	52.6806
ENSG00000182912	ENSG00000182912				50.6863	0.268092	0.189134	0.0231121	0.0547914	FALSE	FALSE	56.9037	51.3776	74.6792	55.2126	45.4956	33.7185	46.7689	41.334
ENSG00000174456	C12orf76	C12orf76		400073	308.727	0.267901	0.0993427	0.00134501	0.00444128	FALSE	FALSE	298.067	388.319	316.437	370.845	286.309	286.096	244.942	278.802
ENSG00000239900	ADSL	AMPS	P30566	158	1374.05	0.267846	0.0465557	1.9329e-09	1.58553e-08	FALSE	FALSE	1461.88	1544.91	1554.34	1473.26	1224.46	1210.8	1274.65	1248.13
ENSG00000206561	COLQ	CMS5	Q9Y215	8292	50.5181	0.267786	0.187215	0.0227662	0.0540796	FALSE	FALSE	59.6134	56.1569	59.4902	61.6541	47.0644	29.6314	46.7689	43.7654
ENSG00000182796	TMEM198B	TMEM198B		440104	1795.96	0.267772	0.0551719	2.63238e-07	1.64626e-06	FALSE	FALSE	2018.73	1862.74	2016.34	2005.14	1706.09	1442.74	1649.59	1666.33
ENSG00000237412	PRSS56	MCOP6	P0CW18	646960	33747.4	0.267768	0.0862832	0.000382406	0.00143388	FALSE	FALSE	39484.4	31288.9	41209	37747	31748.1	30305.8	29479.4	28716.6
ENSG00000110931	CAMKK2	CAMKK	A0A024RBQ0	10645	3378.47	0.26763	0.0338589	6.10949e-16	1.00531e-14	FALSE	FALSE	3682.48	3586.87	3777	3752.62	3070.17	3027.51	3041.56	3089.52
ENSG00000277053	GTF2IP1	WBSCR7		2970	215.001	0.267473	0.111868	0.00312799	0.00949562	FALSE	FALSE	237.099	231.796	206.317	286.185	189.827	179.832	183.905	205.049
ENSG00000114857	NKTR	p104	A0A024R2N6	4820	6479.83	0.267186	0.036013	2.67807e-14	3.73523e-13	FALSE	FALSE	7069.6	7467.67	6998.33	6860.16	5892.47	5657.56	5852.45	6040.44
ENSG00000204576	PRR3	CAT56	B3KQA4	80742	1379.2	0.266961	0.0474632	4.14494e-09	3.28909e-08	FALSE	FALSE	1533.69	1485.17	1513.84	1524.79	1281.72	1170.95	1280.99	1242.45
ENSG00000162384	CZIB	C1orf123	Q9NWV4	54987	1579.3	0.266901	0.043947	2.81646e-10	2.54751e-09	FALSE	FALSE	1694.92	1745.64	1755.59	1728.15	1394.68	1494.85	1403.86	1416.7
ENSG00000019549	SNAI2	SLUG	O43623	6591	666.033	0.26662	0.0709752	3.6453e-05	0.000165119	FALSE	FALSE	754.651	716.896	683.505	782.178	611.053	619.194	533.482	627.305
ENSG00000182534	MXRA7	MXRA7	P84157	439921	8080.97	0.266565	0.0283418	1.20217e-21	2.89107e-20	FALSE	FALSE	8642.58	8921.77	8704.56	9085.23	7330.29	7319.98	7273.75	7369.61
ENSG00000167333	TRIM68	GC109	Q6AZZ1	55128	630.431	0.26637	0.0669913	1.50197e-05	7.26051e-05	FALSE	FALSE	707.231	626.089	697.428	747.21	569.48	557.888	568.36	569.761
ENSG00000168970	JMJD7-PLA2G4B	HsT16992	P0C869	8681	183.477	0.266295	0.117529	0.0043524	0.0127334	FALSE	FALSE	235.744	168.471	220.24	200.606	157.666	152.244	156.16	176.683
ENSG00000172663	TMEM134	TMEM134	Q9H6X4	80194	683.809	0.266168	0.0677153	1.81774e-05	8.66322e-05	FALSE	FALSE	742.457	689.415	801.219	779.418	616.544	661.087	601.654	578.676
ENSG00000246145	RRS1-DT	RRS1-AS1		100505676	14.0665	0.266026	0.285323	0.0336704	0.0756284	FALSE	FALSE	17.613	14.3379	20.252	20.2446	9.41289	8.17418	8.71962	13.778
ENSG00000055211	GINM1	C6orf72	Q9NU53	116254	1366.03	0.266012	0.0530933	1.21124e-07	7.93416e-07	FALSE	FALSE	1459.17	1621.38	1470.8	1448.41	1197.79	1302.76	1239.77	1188.15
ENSG00000101974	ATP11C	ATPIG	Q8NB49	286410	5181.98	0.265985	0.0416835	4.01641e-11	4.0227e-10	FALSE	FALSE	5581.98	6093.62	5709.8	5332.62	4700.17	4796.2	4677.68	4563.76
ENSG00000137207	YIPF3	C6orf109	Q9GZM5	25844	4225.64	0.265902	0.0468493	3.12476e-09	2.51305e-08	FALSE	FALSE	4851.72	4216.54	4698.46	4771.29	3784.77	3992.07	3835.84	3654.41
ENSG00000145022	TCTA	TCTA	P57738	6988	1020.23	0.265621	0.0526362	1.0095e-07	6.69654e-07	FALSE	FALSE	1074.4	1086.1	1148.03	1168.67	903.637	946.162	906.047	928.8
ENSG00000105556	MIER2	KIAA1193	Q8N344	54531	1421.05	0.265515	0.066147	1.29668e-05	6.34629e-05	FALSE	FALSE	1602.79	1319.09	1692.31	1647.18	1305.25	1284.37	1261.17	1256.23
ENSG00000068097	HEATR6	ABC1	Q6AI08	63897	1987.07	0.265456	0.0464155	2.43848e-09	1.97863e-08	FALSE	FALSE	2029.56	2145.91	2283.41	2255.43	1791.59	1747.23	1789.9	1853.55
ENSG00000242612	DECR2	PDCR	Q9NUI1	26063	1181.85	0.265444	0.0665521	1.44393e-05	7.00545e-05	FALSE	FALSE	1302.01	1139.86	1298.66	1464.97	1039.34	1033.01	1082.03	1094.95
ENSG00000130005	GAMT	CCDS2	Q14353	2593	2941.24	0.265433	0.0444627	5.43341e-10	4.7633e-09	FALSE	FALSE	3336.99	2961.98	3309.93	3286.99	2678.75	2741.42	2632.53	2581.35
ENSG00000066230	SLC9A3	DIAR8	P48764	6550	124.941	0.265298	0.138065	0.00966849	0.0257196	FALSE	FALSE	135.485	117.093	165.813	148.154	113.739	100.134	95.9158	123.192
ENSG00000181619	GPR135	HUMNPIIY20	Q8IZ08	64582	134.596	0.265275	0.126991	0.00670037	0.0187149	FALSE	FALSE	150.388	137.405	178.471	141.712	122.368	109.33	125.245	111.845
ENSG00000183978	COA3	CCDC56	A0A024R1X4	28958	1972.28	0.265094	0.0459322	1.80026e-09	1.47883e-08	FALSE	FALSE	2188.08	2160.25	2034.06	2263.72	1716.28	1785.04	1774.84	1855.98
ENSG00000137817	PARP6	ARTD17	A0A024R5Z4	56965	2230.69	0.26501	0.045392	1.21081e-09	1.02085e-08	FALSE	FALSE	2411.63	2386.07	2569.47	2418.31	2032.4	1922.98	1966.67	2138.02
ENSG00000204954	C12orf73	BR	Q69YU5	728568	1059.42	0.265002	0.053651	1.76664e-07	1.13485e-06	FALSE	FALSE	1184.14	1120.75	1225.25	1124.5	912.266	982.945	946.475	979.049
ENSG00000077232	DNAJC10	ERdj5	Q8IXB1	54431	9108.16	0.264829	0.0458279	1.72948e-09	1.4234e-08	FALSE	FALSE	9712.91	10927.9	10003.2	9299.64	7923.3	8380.58	8173.45	8444.3
ENSG00000277559	ENSG00000277559				125.334	0.264794	0.146618	0.0123035	0.0317177	FALSE	FALSE	105.678	170.86	140.498	152.755	103.542	102.177	98.2939	128.865
ENSG00000177494	ZBED2	ZBED2	Q9BTP6	79413	6.18595	0.264729	0.36597	0.0242308	0.0570329	FALSE	FALSE	12.1936	5.97414	7.5945	10.1223	4.70644	4.08709	2.37808	2.43141
ENSG00000173531	MST1	D3F15S2	G3XAK1	4485	73.675	0.264569	0.163558	0.0174972	0.0430683	FALSE	FALSE	65.0328	101.56	84.8052	86.4997	62.7526	68.4588	57.0739	63.2167
ENSG00000051341	POLQ	PRO0327	O75417	10721	2604.23	0.26452	0.0494128	1.97788e-08	1.44467e-07	FALSE	FALSE	2931.89	3000.21	2811.23	2691.61	2443.43	2160.03	2389.18	2406.29
ENSG00000111412	SPRING1	C12orf49	A0A024RBQ8	79794	2861.11	0.264409	0.0365063	1.03409e-13	1.36929e-12	FALSE	FALSE	3141.9	3126.86	3209.94	3052.34	2626.98	2515.6	2571.49	2643.76
ENSG00000065060	BLTP3A	C6orf107	Q6BDS2	54887	4328.78	0.264254	0.0347131	6.36024e-15	9.4026e-14	FALSE	FALSE	4613.26	4954.95	4654.16	4721.6	4002.83	3870.48	3865.17	3947.8
ENSG00000139668	WDFY2	PROF	Q96P53	115825	1461.17	0.264138	0.0454614	1.44824e-09	1.20806e-08	FALSE	FALSE	1574.33	1677.54	1572.06	1582.76	1357.81	1299.69	1300.02	1325.12
ENSG00000184492	FOXD4L1	FOXD5	B3KVK3	200350	13.6651	0.264091	0.314851	0.0319789	0.0723506	FALSE	FALSE	18.9679	17.9224	20.252	16.5638	17.257	3.06532	4.75615	10.5361
ENSG00000173905	GOLIM4	GIMPC	F8W785	27333	5536.18	0.264087	0.0320267	3.90571e-17	7.06178e-16	FALSE	FALSE	6043.98	6307.49	5913.58	5953.76	5006.09	5026.1	4953.54	5084.9
ENSG00000177225	GATD1	PDDC1	B7Z1J9	347862	3668.66	0.263943	0.0534152	1.77318e-07	1.13862e-06	FALSE	FALSE	4094.35	3608.38	4266.84	4141.86	3484.34	3075.54	3337.24	3340.76
ENSG00000271533	ENSG00000271533				133.025	0.263912	0.13054	0.007915	0.0216111	FALSE	FALSE	177.485	142.184	146.827	136.191	120.799	97.0684	122.075	121.571
ENSG00000241404	EGFL8	C6orf8	A0A1U9X7N9	80864	184.891	0.263837	0.110449	0.00328441	0.00992162	FALSE	FALSE	210.002	178.029	224.038	215.329	167.863	152.244	174.392	157.231
ENSG00000144504	ANKMY1	ZMYND13	J3KQ21	51281	674.747	0.263758	0.0737115	7.51641e-05	0.000323736	FALSE	FALSE	822.394	673.882	725.274	759.173	614.975	546.648	604.824	650.808
ENSG00000198089	SFI1	PISD	A8K8P3	9814	1278.06	0.263716	0.0563448	6.51712e-07	3.85909e-06	FALSE	FALSE	1445.62	1297.58	1479.66	1395.96	1219.75	1081.04	1126.42	1178.42
ENSG00000164463	CREBRF	C5orf41	Q8IUR6	153222	213.421	0.263641	0.115055	0.00421358	0.0123735	FALSE	FALSE	230.324	268.836	249.353	207.967	201.593	210.485	179.148	159.663
ENSG00000177981	ASB8	PP14212	Q9H765	140461	1938.39	0.263532	0.0414947	5.04389e-11	4.98243e-10	FALSE	FALSE	2021.44	2147.1	2125.19	2191.94	1732.76	1755.41	1749.47	1783.85
ENSG00000215790	ENSG00000215790				474.533	0.263424	0.0795434	0.00019884	0.00078513	FALSE	FALSE	525.682	535.283	496.174	539.243	469.86	443.449	378.907	407.667
ENSG00000231327	LINC01816	LINC01816		100133985	27.9052	0.263421	0.22573	0.0324523	0.0732202	FALSE	FALSE	33.8712	34.65	27.8465	37.7286	21.179	25.5443	23.7808	18.6408
ENSG00000177076	ACER2	ALKCDase2	B3KVV5	340485	184.618	0.263406	0.132901	0.00868363	0.0234612	FALSE	FALSE	174.776	258.083	198.723	203.366	186.689	131.809	175.185	148.316
ENSG00000168016	TRANK1	LBA1	O15050	9881	509.639	0.263398	0.0720243	5.59437e-05	0.000246235	FALSE	FALSE	536.52	555.595	599.965	556.727	472.213	439.362	429.639	487.093
ENSG00000168026	TTC21A	IFT139A	Q8NDW8	199223	148.422	0.263376	0.116709	0.00460529	0.0133714	FALSE	FALSE	162.582	167.276	178.471	158.276	130.996	119.547	129.209	141.022
ENSG00000207554	MIR647	MIRN647		693232	71.8629	0.263368	0.166603	0.0188814	0.0459644	FALSE	FALSE	67.7425	80.0534	101.26	81.8987	58.8306	60.2846	71.3423	53.4911
ENSG00000125388	GRK4	GPRK2L	P32298	2868	215.436	0.263179	0.103778	0.00223822	0.0069988	FALSE	FALSE	249.292	212.679	235.429	263.18	195.317	174.723	190.246	202.618
ENSG00000173852	DPY19L1	DPY19L1	Q2PZI1	23333	2974.72	0.263129	0.0509113	5.48367e-08	3.76338e-07	FALSE	FALSE	3294.99	3460.22	3280.82	3017.37	2725.03	2800.68	2745.09	2473.56
ENSG00000012174	MBTPS2	BRESEK	O43462	51360	5689.29	0.26307	0.0356637	3.8996e-14	5.34825e-13	FALSE	FALSE	6159.15	6558.41	6040.16	6131.36	5080.61	5337.74	5101.77	5105.16
ENSG00000147121	KRBOX4	ZNF673	Q5JUW0	55634	733.136	0.263012	0.0614286	4.20739e-06	2.22168e-05	FALSE	FALSE	800.716	867.444	793.625	764.694	671.453	642.695	643.666	680.796
ENSG00000211448	DIO2	5DII	A8K845	1734	2971.62	0.262984	0.0463165	3.20361e-09	2.57174e-08	FALSE	FALSE	3449.45	3343.13	3121.34	3117.67	2645.81	2548.3	2727.65	2819.63
ENSG00000085514	PILRA	FDF03	Q9UKJ1	29992	66.1102	0.262946	0.186178	0.0246447	0.0578493	FALSE	FALSE	79.9361	88.4172	72.1477	69.0157	51.7709	39.8491	49.9396	77.8052
ENSG00000151148	UBE3B	BPIDS	Q7Z3V4	89910	3066.01	0.262816	0.0339232	2.26336e-15	3.4863e-14	FALSE	FALSE	3361.38	3312.06	3393.47	3344.04	2772.1	2786.37	2834.67	2723.99
ENSG00000244509	APOBEC3C	A3C	Q9NRW3	27350	2712.8	0.262709	0.0409033	3.19342e-11	3.22838e-10	FALSE	FALSE	2941.38	3002.6	2960.59	2969.52	2481.08	2576.91	2462.9	2307.41
ENSG00000176624	MEX3C	BM-013	Q5U5Q3	51320	854.459	0.262703	0.0666142	1.80151e-05	8.59301e-05	FALSE	FALSE	890.136	1056.23	913.871	900.885	787.545	813.331	748.302	725.372
ENSG00000236358	ENSG00000236358				4.82317	0.262674	0.397969	0.0185051	0.0451566	FALSE	FALSE	9.48395	5.97414	7.5945	6.44147	1.56881	5.10886	0.792692	1.62094
ENSG00000183255	PTTG1IP	C21orf1	B4DPZ0	754	6124.16	0.262537	0.0372484	4.36095e-13	5.40563e-12	FALSE	FALSE	6720.05	6272.84	6754.04	7045.13	5584.98	5578.88	5511.59	5525.79
ENSG00000233913	RPL10P9	RPL10_1_637		389342	3746.7	0.262465	0.0484773	1.44976e-08	1.07715e-07	FALSE	FALSE	4347.71	4014.62	4085.84	3977.15	3383.93	3687.58	3309.49	3167.32
ENSG00000225377	NRSN2-AS1	NRSN2-AS1		100507459	110.624	0.262352	0.135457	0.00968088	0.0257473	FALSE	FALSE	136.84	125.457	102.526	135.271	98.8353	92.9813	99.8792	93.2042
ENSG00000224165	DNAJC27-AS1	DNAJC27-AS1		729723	23.7239	0.262312	0.24287	0.0348176	0.0778649	FALSE	FALSE	31.1615	33.4552	21.5177	30.3669	21.179	15.3266	22.1954	14.5885
ENSG00000063176	SPHK2	SK 2	B3KV83	56848	1376.99	0.2623	0.0610894	4.0223e-06	2.12785e-05	FALSE	FALSE	1581.11	1308.34	1579.66	1584.6	1283.29	1232.26	1233.43	1213.28
ENSG00000159082	SYNJ1	DEE53	O43426	8867	1588.73	0.262217	0.0623733	5.98928e-06	3.08615e-05	FALSE	FALSE	1850.72	1834.06	1730.28	1576.32	1462.14	1419.24	1536.24	1300.81
ENSG00000136425	CIB2	DFNB48	O75838	10518	280.529	0.262206	0.0906907	0.000806186	0.00279863	FALSE	FALSE	307.551	286.758	322.766	327.595	264.345	230.921	244.942	259.351
ENSG00000128595	CALU	CALU	A0A024R755	813	19541.7	0.262047	0.0298985	4.60056e-19	9.40093e-18	FALSE	FALSE	21348.4	22195.1	20458.3	21402.2	17488.4	17712.4	17778.5	17950.3
ENSG00000115596	WNT6	WNT6	Q8N2E5	7475	369.835	0.262003	0.094353	0.00114256	0.00383376	FALSE	FALSE	378.003	373.981	449.341	440.78	371.809	313.684	337.687	293.391
ENSG00000271011	ENSG00000271011				29.3484	0.261991	0.245586	0.0351663	0.0785228	FALSE	FALSE	39.2906	34.65	34.1752	35.8882	16.4726	27.5879	12.6831	34.0398
ENSG00000033011	ALG1	CDG1K	Q9BT22	56052	2045.8	0.26177	0.0428773	2.46994e-10	2.25058e-09	FALSE	FALSE	2261.24	2093.34	2293.54	2308.81	1848.85	1837.15	1869.96	1853.55
ENSG00000103978	TMEM87A	TMEM87A	Q8NBN3	25963	3261.1	0.261652	0.0360128	9.06788e-14	1.20628e-12	FALSE	FALSE	3560.54	3700.38	3452.96	3550.17	2932.11	2894.68	2978.15	3019.82
ENSG00000167895	TMC8	EV2	A0A024R8N8	147138	29.3717	0.261631	0.232092	0.0341382	0.0765438	FALSE	FALSE	33.8712	37.0396	37.9725	34.0478	33.7295	17.3701	17.4392	23.5037
ENSG00000259659	ENSG00000259659				41.0328	0.261596	0.214694	0.0316435	0.0716857	FALSE	FALSE	58.2585	64.5207	30.378	43.2499	32.1607	27.5879	37.2565	34.8503
ENSG00000272667	ENSG00000272667				39.6175	0.261409	0.197794	0.0282757	0.0652113	FALSE	FALSE	46.0649	38.2345	49.3642	52.452	31.3763	33.7185	32.5004	33.2293
ENSG00000011143	MKS1	BBS13	Q9NXB0	54903	1360.29	0.261404	0.0447607	1.25538e-09	1.0538e-08	FALSE	FALSE	1467.3	1461.27	1504.98	1521.11	1228.38	1253.72	1211.23	1234.35
ENSG00000197568	HHLA3	HHLA3		11147	931.181	0.261287	0.0599329	3.02794e-06	1.63898e-05	FALSE	FALSE	999.879	1049.06	1022.73	1017.75	871.477	888.942	842.632	756.98
ENSG00000235016	SEMA3F-AS1	RBM5-AS1		100129060	4.54387	0.261255	0.408319	0.0165497	0.0410875	FALSE	FALSE	4.06455	9.55862	11.3917	3.68084	0.784407	2.04355	1.58538	3.24188
ENSG00000099250	NRP1	BDCA4	O14786	8829	2016.1	0.261087	0.0390382	5.52882e-12	6.11963e-11	FALSE	FALSE	2216.53	2188.92	2234.05	2182.74	1822.96	1805.47	1798.62	1879.48
ENSG00000103326	CAPN15	OGIN	O75808	6650	7166.58	0.260973	0.0670084	2.2517e-05	0.000106114	FALSE	FALSE	8064.06	6529.73	8807.08	8142.94	6784.34	6112.24	6463.61	6428.66
ENSG00000169668	BCRP2	BCR-2		400892	269.064	0.260969	0.0982068	0.00163812	0.00529988	FALSE	FALSE	311.615	278.395	313.906	291.706	211.006	267.704	252.869	225.311
ENSG00000119723	COQ6	CGI-10	Q9Y2Z9	51004	963.516	0.260893	0.0520944	1.30911e-07	8.54609e-07	FALSE	FALSE	1050.01	1031.14	1065.76	1078.49	853.435	847.05	902.084	880.172
ENSG00000083807	SLC27A5	ACSB	Q9Y2P5	10998	1006.22	0.260819	0.0601823	3.42385e-06	1.83544e-05	FALSE	FALSE	1171.94	1039.5	1078.42	1128.18	891.087	986.011	904.462	850.184
ENSG00000235437	LINC01278	LINC01278		92249	1191.41	0.260799	0.0576202	1.41282e-06	8.04059e-06	FALSE	FALSE	1327.75	1327.45	1284.74	1295.66	1092.68	954.336	1139.1	1109.53
ENSG00000118762	PKD2	APKD2	Q13563	5311	1153.11	0.260642	0.0491481	2.73686e-08	1.96578e-07	FALSE	FALSE	1253.24	1291.61	1286	1222.96	1011.1	1063.67	1028.12	1068.2
ENSG00000184949	FAM227A	FAM227A	F5H4B4	646851	463.21	0.260618	0.0836046	0.000399216	0.00149043	FALSE	FALSE	517.552	569.932	484.782	478.509	466.722	391.339	390.797	406.046
ENSG00000271576	ENSG00000271576				131.537	0.260414	0.133171	0.00951117	0.0253832	FALSE	FALSE	126.001	156.522	153.156	158.276	137.271	99.112	113.355	108.603
ENSG00000181392	SYNE4	C19orf46	Q8N205	163183	15.5653	0.260392	0.278639	0.036264	0.0805467	FALSE	FALSE	20.3227	17.9224	20.252	21.1648	14.1193	9.19595	15.0612	6.48377
ENSG00000224050	ENSG00000224050				7.02105	0.260151	0.355253	0.0269587	0.0625699	FALSE	FALSE	10.8388	4.77931	16.4547	8.28189	3.92204	3.06532	3.96346	4.86283
ENSG00000142599	RERE	ARG	A0A024R4E9	473	4807.64	0.260134	0.044014	8.36188e-10	7.16905e-09	FALSE	FALSE	5297.46	4991.99	5359.18	5398.87	4654.67	4068.7	4355.85	4334.4
ENSG00000232303	DFFBP1	DFFBP1		100422581	65.6323	0.260041	0.169801	0.0212497	0.0509255	FALSE	FALSE	73.1619	69.3	84.8052	75.4572	45.4956	55.1757	68.1716	53.4911
ENSG00000214021	TTLL3	HOTTL	J3KQB2	26140	1656.75	0.260036	0.0566717	1.06262e-06	6.14064e-06	FALSE	FALSE	1698.98	1917.7	1940.39	1718.03	1553.13	1383.48	1526.73	1515.58
ENSG00000166435	XRRA1	XRRA1	Q6P2D8	143570	601.854	0.259974	0.0726157	7.82773e-05	0.00033534	FALSE	FALSE	593.424	703.753	639.203	712.242	571.833	551.757	526.348	516.27
ENSG00000117586	TNFSF4	CD134L	P23510	7292	37.2194	0.259847	0.211809	0.0320167	0.0724171	FALSE	FALSE	48.7746	34.65	48.0985	45.0903	29.0231	40.8709	27.7442	23.5037
ENSG00000106991	ENG	END	P17813	2022	3588.38	0.259834	0.0508299	7.7198e-08	5.20085e-07	FALSE	FALSE	3985.97	3478.14	4089.64	4170.39	3209.01	3267.63	3298.39	3207.84
ENSG00000173581	CCDC106	HSU79303	Q9BWC9	29903	34.7691	0.259787	0.21969	0.033404	0.0751416	FALSE	FALSE	55.5488	40.6241	35.441	35.8882	29.8075	22.479	35.6712	22.6932
ENSG00000165102	HGSNAT	HGNAT	Q68CP4	138050	3260.49	0.259754	0.0402869	2.81673e-11	2.8694e-10	FALSE	FALSE	3350.54	3665.73	3501.06	3736.97	2996.44	2952.92	2950.4	2929.85
ENSG00000089127	OAS1	E18/E16	P00973	4938	2073.94	0.259741	0.0392943	9.5376e-12	1.02417e-10	FALSE	FALSE	2211.11	2237.91	2326.45	2291.32	1886.5	1915.82	1882.64	1839.77
ENSG00000280081	LINC01667	LINC01667		441058	444.766	0.259621	0.0770164	0.000169146	0.000677456	FALSE	FALSE	489.101	504.217	467.062	502.435	437.699	374.991	374.151	408.477
ENSG00000101577	LPIN2	LPIN2	Q92539	9663	1823.49	0.259545	0.0411192	6.83285e-11	6.66193e-10	FALSE	FALSE	1986.21	1935.62	1982.16	2068.63	1652.75	1663.45	1639.29	1659.84
ENSG00000110047	EHD1	H-PAST	B2R5U3	10938	3255.32	0.259442	0.0674969	2.82119e-05	0.000130459	FALSE	FALSE	3505	3026.5	3918.76	3872.24	3070.96	2722	2993.21	2933.91
ENSG00000092758	COL9A3	DJ885L7.4.1	Q14050	1299	189.818	0.259415	0.115584	0.00497081	0.0143398	FALSE	FALSE	212.711	184.003	229.101	224.531	190.611	147.135	154.575	175.872
ENSG00000271414	ENSG00000271414				2.43326	0.259206	0.499778	0.00207755		FALSE	FALSE	2.7097	2.38965	2.5315	11.0425	0	0	0.792692	0
ENSG00000151553	FHIP2A	FAM160B1	Q5W0V3	57700	2318.02	0.259133	0.0388668	6.53154e-12	7.1425e-11	FALSE	FALSE	2449.57	2580.83	2594.79	2506.65	2088.88	2166.16	2078.44	2078.86
ENSG00000165275	TRMT10B	RG9MTD3	Q6PF06	158234	278.031	0.258981	0.0953176	0.00141297	0.00463219	FALSE	FALSE	307.551	327.383	297.451	300.909	213.359	265.661	265.552	246.383
ENSG00000101871	MID1	BBBG1	A0A024RBV4	4281	5100.36	0.258934	0.0303989	4.14452e-18	7.92507e-17	FALSE	FALSE	5552.17	5699.32	5555.37	5465.13	4588	4655.2	4712.56	4575.11
ENSG00000237036	ZEB1-AS1	ZEB1-AS1		220930	198.795	0.258869	0.102174	0.00237202	0.00737181	FALSE	FALSE	227.615	218.653	226.569	212.568	184.336	175.745	161.709	183.166
ENSG00000245573	BDNF-AS	ANTI-BDNF		497258	14.1905	0.258792	0.290223	0.0362551	0.0805373	FALSE	FALSE	24.3873	15.5328	24.0492	10.1223	9.41289	9.19595	11.0977	9.72565
ENSG00000278921	EPB41L4A-DT	EPB41L4A-AS2		54508	9.79527	0.258588	0.326282	0.0321656	0.0726588	FALSE	FALSE	12.1936	17.9224	6.32875	16.5638	4.70644	10.2177	4.75615	5.6733
ENSG00000204923	FBXO48	FBXO48	Q5FWF7	554251	141.599	0.258557	0.124758	0.00751495	0.0206559	FALSE	FALSE	157.163	168.471	169.61	142.633	143.547	113.417	122.867	115.087
ENSG00000141295	SCRN2	Ses2	Q96FV2	90507	1247.66	0.258463	0.0588217	2.68448e-06	1.46409e-05	FALSE	FALSE	1362.98	1216.33	1449.28	1445.65	1169.55	1114.75	1100.26	1122.5
ENSG00000270069	ENSG00000270069				180.509	0.258456	0.10905	0.00367251	0.0109428	FALSE	FALSE	196.453	223.433	191.128	195.084	160.804	151.222	174.392	151.558
ENSG00000116874	WARS2	NEMMLAS	Q9UGM6	10352	3805.8	0.25836	0.036751	5.24509e-13	6.44605e-12	FALSE	FALSE	4078.1	4370.68	4170.64	4011.19	3426.29	3502.64	3491.81	3395.06
ENSG00000120451	SNX19	CHET8	B7ZAU9	399979	1425.24	0.258248	0.0453335	3.05344e-09	2.45799e-08	FALSE	FALSE	1614.98	1570	1526.49	1527.55	1260.54	1277.22	1298.43	1326.74
ENSG00000143786	CNIH3	CNIH-3	Q8TBE1	149111	18.4273	0.258207	0.264075	0.037576	0.0830231	FALSE	FALSE	31.1615	21.5069	13.9232	25.7659	14.1193	15.3266	14.2685	11.3466
ENSG00000131558	EXOC4	SEC8	Q6NX51	60412	6087.38	0.258124	0.0390261	9.47697e-12	1.01829e-10	FALSE	FALSE	6508.7	7004.08	6408.49	6679.8	5490.07	5702.51	5253.97	5651.41
ENSG00000059728	MXD1	BHLHC58	B7ZLI7	4084	544.429	0.257816	0.0706845	6.22834e-05	0.000271441	FALSE	FALSE	617.811	633.258	593.637	553.966	461.232	484.32	517.628	493.577
ENSG00000178202	POGLUT3	KDELC2	A0A024R3C4	143888	3156.11	0.257755	0.0458206	4.64991e-09	3.66119e-08	FALSE	FALSE	3429.12	3724.28	3260.57	3395.57	2739.15	2826.22	2906.01	2967.95
ENSG00000172992	DCAKD	DCAKD	Q8WVC6	79877	1136.2	0.257299	0.0514484	1.42076e-07	9.22957e-07	FALSE	FALSE	1268.14	1181.68	1256.89	1267.13	1009.53	1075.93	1043.18	987.154
ENSG00000172037	LAMB2	LAMS	A0A024R319	3913	8866.98	0.257206	0.0471214	1.21126e-08	9.08944e-08	FALSE	FALSE	10076	8752.11	10167.8	9805.76	8474.74	7898.3	7773.93	7987.19
ENSG00000136816	TOR1B	DQ1	O14657	27348	2591.52	0.256914	0.0390805	1.26104e-11	1.33996e-10	FALSE	FALSE	2870.93	2675.22	2889.71	2886.7	2327.34	2328.62	2375.7	2377.92
ENSG00000148400	NOTCH1	AOS5	P46531	4851	2286.23	0.256886	0.0665863	2.75123e-05	0.000127395	FALSE	FALSE	2724.6	2107.67	2603.65	2614.32	2157.9	1932.17	2099.05	2050.49
ENSG00000229931	ENSG00000229931				35.5376	0.256654	0.207288	0.0328226	0.0739976	FALSE	FALSE	46.0649	38.2345	35.441	48.7711	32.1607	23.5008	29.3296	30.7979
ENSG00000174307	PHLDA3	TIH1	Q9Y5J5	23612	1693.39	0.256362	0.0517395	1.82323e-07	1.16858e-06	FALSE	FALSE	1876.47	1726.53	1977.1	1833.06	1491.94	1638.92	1503.74	1499.37
ENSG00000273249	ENSG00000273249				12.5946	0.256352	0.310913	0.0350395	0.0782802	FALSE	FALSE	6.77425	19.1172	16.4547	24.8457	7.84407	4.08709	11.0977	10.5361
ENSG00000182158	CREB3L2	BBF2H7	Q70SY1	64764	5807.66	0.256107	0.0314376	9.8785e-17	1.7317e-15	FALSE	FALSE	6297.34	6259.7	6328.75	6455.27	5379.47	5077.19	5303.11	5360.46
ENSG00000114853	ZBTB47	ZNF651	Q9UFB7	92999	1242.21	0.25609	0.053252	3.81898e-07	2.34253e-06	FALSE	FALSE	1457.82	1253.37	1361.95	1369.27	1150.73	1113.73	1139.1	1091.7
ENSG00000260912	ENSG00000260912				108.057	0.256033	0.132408	0.0104716	0.0275044	FALSE	FALSE	108.388	125.457	129.106	123.308	87.8536	101.156	92.745	96.4461
ENSG00000121236	TRIM6	RNF89	Q9C030	117854	218.735	0.25602	0.111928	0.00465434	0.0134979	FALSE	FALSE	211.356	279.59	259.479	225.451	196.102	213.551	196.588	167.768
ENSG00000105711	SCN1B	ATFB13	Q07699	6324	275.31	0.255857	0.0922186	0.00123966	0.00412909	FALSE	FALSE	289.938	289.148	298.717	338.637	232.969	262.596	246.527	243.952
ENSG00000100577	GSTZ1	GSTZ1-1	O43708	2954	1167.39	0.25583	0.0657355	2.42974e-05	0.000113851	FALSE	FALSE	1327.75	1145.84	1345.49	1305.78	986	1174.02	1024.95	1029.3
ENSG00000005020	SKAP2	PRAP	B7Z5R3	8935	1109.63	0.255711	0.0487572	4.00574e-08	2.80392e-07	FALSE	FALSE	1228.85	1198.41	1187.27	1237.68	995.413	1034.03	1013.06	982.291
ENSG00000205544	TMEM256	C17orf61	Q8N2U0	254863	561.042	0.255705	0.0724466	9.97519e-05	0.000418062	FALSE	FALSE	640.844	577.101	578.448	668.992	497.314	539.496	478.786	507.355
ENSG00000148120	AOPEP	AP-O	Q8N6M6	84909	1821.8	0.255558	0.0465223	1.01631e-08	7.68669e-08	FALSE	FALSE	1940.14	1961.91	2041.65	2023.54	1597.05	1579.66	1674.17	1756.29
ENSG00000243279	PRAF2	JM4	A0A024QZ22	11230	71.8268	0.255467	0.190904	0.0296056	0.0678434	FALSE	FALSE	67.7425	66.9103	122.778	79.138	52.5553	45.9798	67.3789	72.1319
ENSG00000184602	SNN	SNN	O75324	8303	609.605	0.25546	0.0663483	2.8885e-05	0.000133215	FALSE	FALSE	695.038	644.012	668.316	671.753	540.457	534.387	597.69	525.185
ENSG00000262528	ENSG00000262528				4.39908	0.255442	0.401931	0.0181095	0.0443856	FALSE	FALSE	6.77425	2.38965	10.126	8.28189	2.35322	2.04355	0.792692	2.43141
ENSG00000198794	SCAMP5	SCAMP5	A0A0A8K8F5	192683	196.654	0.255334	0.124178	0.00808972	0.0220393	FALSE	FALSE	193.743	248.524	215.177	222.691	152.959	219.681	166.465	153.99
ENSG00000204217	BMPR2	BMPR-II	Q13873	659	1199.96	0.255243	0.0535663	4.80033e-07	2.89411e-06	FALSE	FALSE	1296.59	1431.4	1277.14	1250.57	1108.37	1094.32	1084.4	1056.85
ENSG00000187244	BCAM	AU	A0A087WXM8	4059	1665.7	0.255231	0.0464858	1.03617e-08	7.82998e-08	FALSE	FALSE	1873.76	1765.95	1863.18	1781.53	1561.76	1545.94	1426.85	1506.67
ENSG00000116138	DNAJC16	ERdj8	Q9Y2G8	23341	1847	0.254849	0.042375	4.74113e-10	4.20036e-09	FALSE	FALSE	1997.05	2096.92	2023.93	1952.69	1665.3	1677.75	1637.7	1724.68
ENSG00000147164	SNX12	SNX12	Q3SYF1	29934	4222.08	0.254731	0.0335792	8.81633e-15	1.28683e-13	FALSE	FALSE	4491.33	4592.92	4588.34	4737.24	3819.28	3966.52	3801.75	3779.23
ENSG00000114698	PLSCR4	TRA1	Q9NRQ2	57088	24.384	0.254552	0.244978	0.0389184	0.085554	FALSE	FALSE	23.0324	22.7017	29.1122	44.1701	21.179	20.4355	18.2319	16.2094
ENSG00000239523	MYLK-AS1	MYLK-AS1		100506826	72.2873	0.254508	0.153428	0.0182041	0.0445794	FALSE	FALSE	85.3555	82.4431	79.7422	81.8987	64.3214	64.3717	62.6227	57.5434
ENSG00000136436	CALCOCO2	NDP52	Q13137	10241	3043.44	0.254424	0.0402777	7.07008e-11	6.88545e-10	FALSE	FALSE	3216.41	3530.71	3206.14	3332.08	2703.85	2805.79	2747.47	2805.04
ENSG00000008300	CELSR3	ADGRC3	Q9NYQ7	1951	1370.51	0.254184	0.061722	9.61621e-06	4.80032e-05	FALSE	FALSE	1555.37	1346.57	1650.54	1461.29	1295.84	1205.69	1175.56	1273.25
ENSG00000137098	SPAG8	BS-84	A0A140VJV0	26206	6.36016	0.253947	0.38229	0.0224871	0.053505	FALSE	FALSE	6.77425	8.36379	15.189	8.28189	2.35322	1.02177	0.792692	8.10471
ENSG00000104765	BNIP3L	BNIP3a	O60238	665	1662.56	0.253917	0.0579506	3.00717e-06	1.62876e-05	FALSE	FALSE	1937.43	1859.15	1816.35	1672.94	1448.8	1616.44	1551.3	1398.06
ENSG00000214309	MBLAC1	MBLAC1	A4D2B0	255374	68.0657	0.253838	0.169825	0.0241334	0.05686	FALSE	FALSE	74.5167	65.7155	92.3997	80.0582	56.4773	70.5023	58.6592	46.1969
ENSG00000107281	NPDC1	CAB	Q9NQX5	56654	3676.32	0.25379	0.0615319	9.40381e-06	4.70164e-05	FALSE	FALSE	4128.23	3441.1	4428.86	4124.38	3419.23	3134.8	3334.86	3399.12
ENSG00000139631	CSAD	CSD	A0A024RAX7	51380	2576.72	0.253787	0.0476438	2.62354e-08	1.8891e-07	FALSE	FALSE	2888.54	2602.33	2849.2	2925.35	2461.47	2221.33	2363.02	2302.55
ENSG00000147642	SYBU	GOLSYN	Q9NX95	55638	994.864	0.253785	0.0576989	2.78939e-06	1.51651e-05	FALSE	FALSE	1040.52	1052.64	1135.38	1129.1	867.555	862.376	905.255	966.082
ENSG00000273473	ENSG00000273473				6.04074	0.253784	0.371379	0.0248662	0.0583139	FALSE	FALSE	12.1936	5.97414	11.3917	6.44147	3.92204	2.04355	5.54885	0.810471
ENSG00000197102	DYNC1H1	CMT2O	Q14204	1778	15696.7	0.253726	0.0437104	1.70857e-09	1.40753e-08	FALSE	FALSE	17155.1	17414.6	17058.5	16941.1	15106.9	13216.6	13589.9	15091
ENSG00000272438	ENSG00000272438				136.673	0.2537	0.130817	0.0106263	0.0278509	FALSE	FALSE	130.066	163.691	156.953	164.718	133.349	96.0466	119.697	128.865
ENSG00000106025	TSPAN12	EVR5	A0A024R740	23554	555.427	0.253312	0.0668349	3.7739e-05	0.000170586	FALSE	FALSE	593.424	633.258	632.875	578.812	495.745	528.257	489.091	491.956
ENSG00000145916	RMND5B	GID2	B3KSG5	64777	2328.02	0.253222	0.0476211	2.78056e-08	1.99385e-07	FALSE	FALSE	2568.79	2314.38	2630.23	2660.33	2155.55	2078.29	2071.31	2145.32
ENSG00000180855	ZNF443	ZK1	Q9Y2A4	10224	146.81	0.253147	0.136259	0.0126539	0.032485	FALSE	FALSE	144.969	194.757	132.904	187.723	123.152	143.048	111.77	136.159
ENSG00000205268	PDE7A	HCP1	Q13946	5150	1680.53	0.253103	0.046876	1.77203e-08	1.30313e-07	FALSE	FALSE	1885.95	1889.02	1806.22	1767.72	1592.35	1455	1489.47	1558.54
ENSG00000226752	CUTALP	PSMD5-AS1		253039	842.14	0.2531	0.0563651	1.84031e-06	1.0297e-05	FALSE	FALSE	938.911	922.406	920.2	907.327	808.724	754.068	727.692	757.79
ENSG00000120889	TNFRSF10B	CD262	O14763	8795	8922.44	0.253073	0.0310846	1.06997e-16	1.87184e-15	FALSE	FALSE	9851.11	9302.92	9751.33	9981.52	7953.11	8132.29	8199.61	8207.64
ENSG00000150403	TMCO3	C13orf11	A0A024RE09	55002	4590.31	0.253031	0.032544	2.0612e-15	3.18342e-14	FALSE	FALSE	4933.01	4876.09	5012.37	5183.54	4175.4	4207.66	4213.95	4120.43
ENSG00000171298	GAA	LYAG	P10253	2548	3752.05	0.252946	0.0605887	7.64504e-06	3.87458e-05	FALSE	FALSE	4424.94	3485.31	4404.81	4130.82	3409.82	3392.29	3315.04	3453.42
ENSG00000272954	ENSG00000272954				7.42775	0.252913	0.344633	0.0305267	0.0696529	FALSE	FALSE	6.77425	9.55862	12.6575	12.8829	4.70644	4.08709	7.13423	1.62094
ENSG00000158623	COPG2	2-COP	Q9NSM7	26958	3018.39	0.252902	0.0488342	5.90576e-08	4.02845e-07	FALSE	FALSE	3304.48	3583.29	2993.5	3309.99	2687.38	2796.59	2728.45	2743.44
ENSG00000272808	GCAWKR	GCAWKR		105369201	462.018	0.252804	0.082969	0.00055289	0.00199473	FALSE	FALSE	464.713	494.658	541.741	535.562	370.24	405.644	462.14	421.445
ENSG00000136710	CCDC115	CDG2O	B8ZZ99	84317	661.755	0.252732	0.0603745	7.29798e-06	3.71176e-05	FALSE	FALSE	685.554	724.065	756.918	732.487	592.228	595.694	600.861	606.232
ENSG00000063761	ADCK1	ADCK1	Q86TW2	57143	711.297	0.2527	0.0737994	0.000152278	0.000614774	FALSE	FALSE	856.265	693	774.639	802.423	608.7	712.176	618.3	624.873
ENSG00000276291	ENSG00000276291				284.165	0.252697	0.093592	0.0016011	0.00519177	FALSE	FALSE	291.293	333.357	324.032	309.19	278.465	256.465	256.832	223.69
ENSG00000111725	PRKAB1	AMPK	A0A024RBN1	5564	1436.17	0.252612	0.0478546	3.45977e-08	2.44235e-07	FALSE	FALSE	1583.82	1473.22	1645.47	1575.4	1295.84	1271.09	1338.06	1306.48
ENSG00000171840	NINJ2	NINJ2	F8WBZ3	4815	633.653	0.252583	0.0632845	1.67897e-05	8.05078e-05	FALSE	FALSE	746.522	672.688	697.428	664.391	557.714	577.302	583.422	569.761
ENSG00000100258	LMF2	TMEM112B	Q9BU23	91289	3955.66	0.252532	0.0646048	2.36077e-05	0.000110861	FALSE	FALSE	4573.97	3579.7	4682.01	4516.39	3538.46	3552.7	3569.49	3632.53
ENSG00000100234	TIMP3	HSMRK222	P35625	7078	3341.09	0.25253	0.0416235	3.51929e-10	3.16168e-09	FALSE	FALSE	3670.29	3388.53	3698.52	3824.39	3063.9	2960.08	3037.6	3085.46
ENSG00000006757	PNPLA4	DXS1283E	A0A024RBU8	8228	1202.29	0.252398	0.0471772	2.34898e-08	1.70419e-07	FALSE	FALSE	1320.98	1331.04	1316.38	1287.37	1109.94	1062.64	1115.32	1074.68
ENSG00000100106	TRIOBP	DFNB28	Q9H2D6	11078	3411.13	0.252197	0.050837	1.86193e-07	1.1903e-06	FALSE	FALSE	3742.09	3308.48	3970.66	3891.57	3087.43	3037.73	3148.57	3102.48
ENSG00000148700	ADD3	ADDL	Q9UEY8	120	3065.03	0.252173	0.0430338	1.25229e-09	1.05218e-08	FALSE	FALSE	3242.15	3582.09	3318.8	3238.22	2820.73	2778.2	2869.55	2670.5
ENSG00000151967	SCHIP1	SCHIP-1	P0DPB3	29970	50.4044	0.252164	0.181718	0.0287738	0.0662008	FALSE	FALSE	46.0649	63.3258	63.2875	60.7338	36.8671	43.9362	42.0127	47.0073
ENSG00000164331	ANKRA2	ANKRA	A0A024RAN7	57763	280.868	0.251936	0.102526	0.00316124	0.00958981	FALSE	FALSE	246.583	321.408	343.018	334.956	269.836	243.182	250.491	237.468
ENSG00000172869	DMXL1	DMXL1	B2RWN7	1657	2186.5	0.251935	0.0461841	1.31817e-08	9.84468e-08	FALSE	FALSE	2342.53	2570.07	2370.75	2270.16	1982.2	1924	1978.56	2053.73
ENSG00000262227	ENSG00000262227				35.2715	0.251921	0.215766	0.0370824	0.0821109	FALSE	FALSE	40.6455	41.8189	43.0355	43.2499	22.7478	19.4137	38.8419	32.4188
ENSG00000215012	RTL10	BOP	Q7L3V2	79680	4466.85	0.25187	0.0359658	6.89705e-13	8.35143e-12	FALSE	FALSE	5008.88	4604.86	4952.88	4909.32	3972.24	4073.81	4141.03	4071.81
ENSG00000183979	NPB	L7	Q8NG41	256933	12.2551	0.251858	0.300152	0.0380812	0.0839567	FALSE	FALSE	10.8388	16.7276	16.4547	20.2446	7.84407	9.19595	12.6831	4.05236
ENSG00000166479	TMX3	PDIA13	Q96JJ7	54495	2585.15	0.251819	0.0565823	2.24994e-06	1.24195e-05	FALSE	FALSE	2731.38	3198.55	2765.66	2619.84	2359.5	2437.95	2324.97	2243.38
ENSG00000167525	PROCA1	PROCA1	Q8NCQ7	147011	129.408	0.251776	0.126088	0.00960523	0.0255868	FALSE	FALSE	128.711	152.938	136.701	161.037	123.936	115.46	104.635	111.845
ENSG00000205810	KLRC3	NKG2-E	Q07444	3823	3.72681	0.25173	0.454283	0.00741784		FALSE	FALSE	2.7097	5.97414	2.5315	14.7234	0	3.06532	0	0.810471
ENSG00000181722	ZBTB20	DPZF	Q9HC78	26137	21.872	0.251601	0.241063	0.0402886	0.0882708	FALSE	FALSE	32.5164	21.5069	26.5807	26.6861	16.4726	14.3048	16.6465	20.2618
ENSG00000165338	HECTD2	HECTD2	B4DIQ2	143279	1267.32	0.25156	0.0515369	2.81476e-07	1.75334e-06	FALSE	FALSE	1360.27	1445.74	1429.03	1305.78	1108.37	1202.63	1138.31	1148.44
ENSG00000205542	TMSB4X	FX	A2VCK8	7114	32896.6	0.251395	0.0332388	1.09378e-14	1.58309e-13	FALSE	FALSE	36380.4	34231.8	36176.4	36559.9	28854.4	29629.4	30137.4	31203.1
ENSG00000198205	ZXDA	ZNF896	P98168	7789	386.42	0.251374	0.084378	0.000698867	0.00245571	FALSE	FALSE	424.068	381.15	470.859	428.818	318.469	340.25	363.846	363.902
ENSG00000138688	BLTP1	ALKKUCS	Q2LD37	84162	1289.11	0.251099	0.0530051	5.79101e-07	3.45162e-06	FALSE	FALSE	1415.82	1407.51	1491.05	1326.02	1173.47	1152.56	1113.73	1232.73
ENSG00000268471	MIR4453HG	DKFZP434I0714		54553	256.564	0.251073	0.098007	0.00240957	0.00747906	FALSE	FALSE	270.97	273.615	280.996	311.031	260.423	211.507	224.332	219.638
ENSG00000108395	TRIM37	MUL	O94972	4591	3774.36	0.250918	0.0337823	3.09531e-14	4.29291e-13	FALSE	FALSE	3984.61	4228.49	4125.08	4105.98	3370.6	3431.11	3504.49	3444.5
ENSG00000047056	WDR37	NOCGUS	Q9Y2I8	22884	2310.96	0.250838	0.041805	5.42834e-10	4.76276e-09	FALSE	FALSE	2551.18	2407.58	2479.6	2640.08	2051.23	2089.53	2109.35	2159.09
ENSG00000120093	HOXB3	HOX2	P14651	3213	435.399	0.250833	0.0736026	0.000165157	0.00066274	FALSE	FALSE	493.165	471.957	489.845	460.105	415.736	394.404	389.212	368.764
ENSG00000163378	EOGT	AER61	Q5NDL2	285203	1330.51	0.250831	0.0484527	6.12172e-08	4.1632e-07	FALSE	FALSE	1433.43	1498.31	1460.67	1417.12	1185.24	1277.22	1163.67	1208.41
ENSG00000185088	RPS27L	RPS27L	Q71UM5	51065	2771.05	0.250779	0.039794	8.13797e-11	7.87217e-10	FALSE	FALSE	3052.48	3175.85	2896.03	2959.39	2504.61	2587.13	2475.58	2517.32
ENSG00000184840	TMED9	GMP25	A0A024R7M0	54732	10080.7	0.250776	0.0363795	1.51936e-12	1.77743e-11	FALSE	FALSE	11177.5	10294.6	11360.1	11105.1	9171.29	9370.68	9299.08	8867.36
ENSG00000095066	HOOK2	HK2	Q96ED9	29911	1435.55	0.250576	0.0574833	3.47097e-06	1.85724e-05	FALSE	FALSE	1579.75	1397.95	1685.98	1619.57	1332.71	1246.56	1338.06	1283.79
ENSG00000173818	ENDOV	ENDOV	Q8N8Q3	284131	940.177	0.250555	0.0574307	3.41518e-06	1.83136e-05	FALSE	FALSE	1070.33	985.732	1084.75	977.263	842.454	833.767	830.742	896.381
ENSG00000006453	BAIAP2L1	IRTKS	Q9UHR4	55971	4514.26	0.250445	0.0321509	1.89554e-15	2.95666e-14	FALSE	FALSE	4798.88	4947.78	4850.35	5060.23	4056.17	4081.98	4155.29	4163.39
ENSG00000116641	DOCK7	DEE23	Q96N67	85440	6711.31	0.250353	0.0386463	2.5912e-11	2.6569e-10	FALSE	FALSE	7289.09	7826.12	6990.73	7155.55	6280.75	5954.89	6079.95	6113.38
ENSG00000089248	ERP29	C12orf8	P30040	10961	12711.6	0.250349	0.0263207	5.35951e-22	1.32015e-20	FALSE	FALSE	13763.9	13592.4	13743.5	14221.8	11517.5	11483.7	11651.8	11718.6
ENSG00000107223	EDF1	CFAP280	O60869	8721	12652.2	0.250324	0.0398081	8.93442e-11	8.58967e-10	FALSE	FALSE	13975.3	12636.5	14408	14147.3	11332.3	11615.5	11684.3	11418.7
ENSG00000261408	TEN1-CDK3	C17orf106		100529145	147.095	0.250322	0.130103	0.0114052	0.0296364	FALSE	FALSE	168.001	155.328	188.597	150.914	156.097	112.395	114.94	130.486
ENSG00000067141	NEO1	IGDCC2	Q59FP8	4756	836.47	0.250225	0.0579519	4.20032e-06	2.21863e-05	FALSE	FALSE	902.33	867.444	979.69	911.008	775.779	768.373	726.106	761.032
ENSG00000131788	PIAS3	ZMIZ5	B3KNI3	10401	2354.03	0.25007	0.0462918	1.81275e-08	1.33081e-07	FALSE	FALSE	2473.95	2464.93	2692.25	2638.24	2105.35	2282.64	2089.54	2085.34
ENSG00000030582	GRN	CLN11	P28799	2896	10122.9	0.250006	0.0518858	3.92981e-07	2.40795e-06	FALSE	FALSE	11472.9	9710.36	11936	11116.1	8898.32	9419.72	9316.51	9112.94
ENSG00000242474	ENSG00000242474				89.8132	0.249941	0.153332	0.0201581	0.0486744	FALSE	FALSE	101.614	123.067	82.2737	101.223	65.8902	84.8071	73.7204	85.9099
ENSG00000243988	RPS24P17	RPS24_7_1485		100216341	94.2291	0.249583	0.144509	0.0169864	0.0420025	FALSE	FALSE	102.969	127.846	96.197	100.303	82.3628	72.5459	81.6473	89.9623
ENSG00000148356	LRSAM1	CMT2P	A0A024R870	90678	1699.69	0.249543	0.0507512	2.40636e-07	1.51424e-06	FALSE	FALSE	1765.37	1751.62	1926.47	1976.61	1589.99	1553.09	1482.33	1552.05
ENSG00000101464	PIGU	CDC91L1	Q9H490	128869	1253.81	0.249537	0.0477575	4.80203e-08	3.32331e-07	FALSE	FALSE	1409.04	1395.56	1341.69	1328.78	1100.52	1149.49	1139.89	1165.46
ENSG00000240889	NDUFB2-AS1	NDUFB2-AS1		100134713	140.449	0.249399	0.116409	0.00711756	0.019746	FALSE	FALSE	150.388	155.328	159.484	161.037	118.446	129.765	130.002	119.139
ENSG00000206573	THUMPD3-AS1	SETD5-AS1		440944	1228.38	0.249376	0.0520815	4.60144e-07	2.78587e-06	FALSE	FALSE	1349.43	1368.08	1294.86	1355.47	1201.71	1077.97	1078.06	1101.43
ENSG00000231566	ENSG00000231566				8.32101	0.249316	0.327944	0.0346825	0.077613	FALSE	FALSE	12.1936	9.55862	6.32875	17.484	6.27526	5.10886	4.75615	4.86283
ENSG00000116396	KCNC4	C1orf30	Q03721	3749	1412.34	0.249309	0.0507652	2.48762e-07	1.56138e-06	FALSE	FALSE	1548.59	1506.68	1645.47	1473.26	1284.86	1223.06	1275.44	1341.33
ENSG00000250337	PURPL	LINC01021		643401	4.12532	0.249108	0.421583	0.0138558	0.0351775	FALSE	FALSE	14.9033	3.58448	2.5315	6.44147	2.35322	0	2.37808	0.810471
ENSG00000094880	CDC23	ANAPC8	Q9UJX2	8697	4816.51	0.24908	0.0330301	1.33515e-14	1.9132e-13	FALSE	FALSE	5151.14	5472.31	5137.68	5208.39	4311.89	4449.82	4410.54	4390.32
ENSG00000230076	RPL10P6	RPL10P6		285176	727.325	0.248952	0.077815	0.000349901	0.00132291	FALSE	FALSE	821.039	851.912	788.562	737.088	695.769	730.568	621.471	572.193
ENSG00000113971	NPHP3	CFAP31	Q7Z494	27031	175.93	0.248938	0.108576	0.00498946	0.0143852	FALSE	FALSE	191.034	194.757	201.254	196.005	176.492	148.157	150.612	149.127
ENSG00000123600	METTL8	TIP	B3KW44	79828	2816.78	0.248817	0.0454761	1.24917e-08	9.35364e-08	FALSE	FALSE	2948.15	3316.84	2979.57	3041.29	2638.75	2629.02	2516.01	2464.64
ENSG00000252620	RNU6ATAC24P	RNU6ATAC24P		106479554	10.5291	0.248644	0.308708	0.0381712	0.0841229	FALSE	FALSE	12.1936	17.9224	10.126	15.6436	3.13763	9.19595	8.71962	7.29424
ENSG00000226386	PARD3-DT	PARD3-AS1		100505601	14.6048	0.248616	0.300858	0.0393072	0.0863238	FALSE	FALSE	29.8067	13.1431	16.4547	17.484	3.92204	14.3048	7.13423	14.5885
ENSG00000175322	ZNF519	HsT2362	Q8TB69	162655	147.909	0.248535	0.119453	0.00828203	0.0224923	FALSE	FALSE	157.163	178.029	169.61	155.515	117.661	148.157	134.758	122.381
ENSG00000123989	CHPF	CHSY2	Q8IZ52	79586	2549.21	0.24833	0.066814	5.35358e-05	0.00023642	FALSE	FALSE	2967.12	2390.85	3009.95	2804.8	2367.34	2505.39	2164.84	2183.41
ENSG00000162066	AMDHD2	CGI-14	Q9Y303	51005	3030.94	0.248209	0.0581216	5.3174e-06	2.76803e-05	FALSE	FALSE	3383.06	2897.46	3554.22	3423.18	2816.81	2545.24	2799	2828.54
ENSG00000170266	GLB1	EBP	P16278	2720	7037.61	0.248184	0.0363373	2.44103e-12	2.79689e-11	FALSE	FALSE	7622.38	7305.17	7732.46	7980.98	6308.2	6651.74	6222.64	6477.28
ENSG00000173715	C11orf80	HYDM4	B4DXL1	79703	499.062	0.248095	0.0685258	7.77906e-05	0.000333551	FALSE	FALSE	536.52	548.426	554.398	549.365	481.626	440.384	434.395	447.38
ENSG00000178385	PLEKHM3	DAPR	Q6ZWE6	389072	455.554	0.247946	0.0714089	0.00013549	0.000552683	FALSE	FALSE	480.972	518.555	478.453	518.998	400.048	418.927	425.676	402.804
ENSG00000082258	CCNT2	CYCT2	B4DH21	905	1899.12	0.247927	0.0488005	1.05597e-07	6.97799e-07	FALSE	FALSE	2018.73	2249.86	2063.17	1957.29	1736.68	1762.56	1668.62	1736.03
ENSG00000136943	CTSV	CATL2	A0A024R141	1515	339.273	0.247908	0.107309	0.00483525	0.0139826	FALSE	FALSE	329.228	450.45	383.522	343.238	272.974	352.512	309.943	272.318
ENSG00000072849	DERL2	CGI-101	I3L3R8	51009	2651.14	0.247832	0.0357351	1.17183e-12	1.3916e-11	FALSE	FALSE	2919.7	2830.55	2907.43	2883.94	2396.36	2483.93	2396.31	2390.89
ENSG00000259230	LINC02323	LINC02323		105370681	27.5348	0.247687	0.226432	0.041191	0.0899398	FALSE	FALSE	24.3873	41.8189	30.378	35.8882	21.179	19.4137	26.9515	20.2618
ENSG00000104805	NUCB1	CALNUC	A8K7Q1	4924	8795.5	0.247274	0.0400943	2.00248e-10	1.84115e-09	FALSE	FALSE	10020.5	8820.21	9836.14	9639.2	8040.18	8213.01	7826.25	7968.55
ENSG00000249863	ENSG00000249863				57.0813	0.247262	0.200716	0.0368045	0.0815481	FALSE	FALSE	42.0003	78.8586	70.882	76.3774	33.7295	40.8709	51.525	62.4063
ENSG00000281332	ENSG00000281332				167.578	0.247207	0.12477	0.0104669	0.0274961	FALSE	FALSE	169.356	188.783	203.786	189.563	174.923	120.569	133.172	160.473
ENSG00000139636	LMBR1L	LIMR	A0A024R0Z6	55716	1224.08	0.247198	0.065752	4.58871e-05	0.000204776	FALSE	FALSE	1365.69	1249.79	1496.12	1253.33	1201.71	1113.73	1075.68	1036.59
ENSG00000158423	RIBC1	2610028I09Rik	A0A024R9X7	158787	66.9926	0.247155	0.161653	0.0246419	0.0578493	FALSE	FALSE	71.807	64.5207	84.8052	84.6593	59.615	58.241	52.3177	59.9749
ENSG00000104381	GDAP1	CMT4	Q8TB36	54332	801.54	0.246969	0.0800313	0.000522572	0.00189883	FALSE	FALSE	884.717	1032.33	805.017	803.343	682.434	775.526	754.643	674.312
ENSG00000224628	LOC149935	LOC149935		149935	1.84792	0.246949	0.49328	0.00180124		FALSE	FALSE	5.4194	1.19483	6.32875	1.84042	0	0	0	0
ENSG00000171401	KRT13	CK13	P13646	3860	93.6914	0.246923	0.171068	0.0281877	0.0650608	FALSE	FALSE	111.098	81.2482	116.449	121.468	51.7709	87.8725	85.6108	94.0146
ENSG00000157326	DHRS4	CR	Q9BTZ2	10901	1005.94	0.246907	0.0564769	3.42556e-06	1.83579e-05	FALSE	FALSE	1120.46	1041.89	1117.66	1114.37	929.523	953.314	929.828	840.459
ENSG00000187372	PCDHB13	PCDH-BETA13	Q9Y5F0	56123	5.63413	0.246861	0.357384	0.0291388	0.066889	FALSE	FALSE	5.4194	9.55862	7.5945	10.1223	3.92204	2.04355	3.17077	3.24188
ENSG00000272223	ENSG00000272223				13.008	0.246812	0.29835	0.0403998	0.0884472	FALSE	FALSE	8.1291	22.7017	13.9232	23.0052	8.62848	13.283	8.71962	5.6733
ENSG00000255008	ENSG00000255008				4.86897	0.246745	0.380384	0.0236914	0.0559846	FALSE	FALSE	8.1291	5.97414	5.063	10.1223	0.784407	4.08709	3.17077	1.62094
ENSG00000116337	AMPD2	PCH9	A0A024R098	271	8284.28	0.246634	0.0468191	3.94818e-08	2.76789e-07	FALSE	FALSE	9332.2	8022.07	9360.22	9410.06	7622.09	7415	7528.99	7583.58
ENSG00000125726	CD70	CD27-L	A0A0U5JA32	970	1108.49	0.246597	0.0567265	3.84559e-06	2.04188e-05	FALSE	FALSE	1278.98	1118.36	1274.61	1174.19	967.959	1018.71	1046.35	988.775
ENSG00000200550	RNU6-137P	RNU6-137P		106481220	2.99859	0.246564	0.439505	0.00987079		FALSE	FALSE	2.7097	7.16896	6.32875	4.60105	0.784407	0	1.58538	0.810471
ENSG00000149541	B3GAT3	GLCATI	Q5U676	26229	2259.81	0.246543	0.0454455	1.66422e-08	1.22961e-07	FALSE	FALSE	2529.5	2277.34	2574.53	2469.84	2050.44	2105.87	1988.87	2082.1
ENSG00000225039	ENSG00000225039				8.71307	0.246538	0.314116	0.0380866	0.0839578	FALSE	FALSE	13.5485	10.7534	12.6575	10.1223	4.70644	5.10886	7.13423	5.6733
ENSG00000165915	SLC39A13	EDSSPD3	Q96H72	91252	1888.01	0.246531	0.0673089	6.7452e-05	0.00029227	FALSE	FALSE	2068.85	1764.76	2336.57	2102.68	1641.76	1651.18	1747.09	1791.14
ENSG00000230424	EMC1-AS1	EMC1-AS1		101927895	58.8454	0.246476	0.190524	0.0346414	0.0775412	FALSE	FALSE	62.3231	93.1965	50.63	68.0955	61.1838	51.0886	38.0492	46.1969
ENSG00000169126	ODAD2	ARMC4	A0A140VKF7	55130	434.217	0.246272	0.0860346	0.00106738	0.00360814	FALSE	FALSE	463.358	541.257	418.963	486.791	374.162	433.232	370.187	385.784
ENSG00000145725	PPIP5K2	CFAP160	O43314	23262	3518.37	0.246207	0.0409183	5.17536e-10	4.56167e-09	FALSE	FALSE	3704.16	4113.79	3794.72	3710.29	3136.85	3278.87	3185.83	3222.43
ENSG00000196227	FAM217B	C20orf177	Q9NTX9	63939	1999.91	0.246157	0.0413156	7.43846e-10	6.41558e-09	FALSE	FALSE	2174.53	2168.61	2158.1	2205.74	1742.95	1887.21	1858.86	1803.3
ENSG00000224843	LINC00240	C6orf41		100133205	50.1921	0.246111	0.185069	0.0332658	0.0748599	FALSE	FALSE	63.6779	48.9879	65.819	55.2126	46.28	38.8274	33.2931	49.4387
ENSG00000272192	ENSG00000272192				4.51067	0.245975	0.383563	0.0229899	0.0545584	FALSE	FALSE	10.8388	7.16896	5.063	4.60105	2.35322	2.04355	1.58538	2.43141
ENSG00000070081	NUCB2	HEL-S-109	Q2L696	4925	1521.14	0.245858	0.0555054	2.66533e-06	1.4541e-05	FALSE	FALSE	1627.17	1830.48	1545.48	1639.81	1313.1	1369.18	1411.79	1432.1
ENSG00000124313	IQSEC2	BRAG1	Q5JU85	23096	650.845	0.245837	0.0606975	1.42271e-05	6.91608e-05	FALSE	FALSE	716.715	708.532	721.477	699.359	600.856	602.846	558.848	598.128
ENSG00000126003	PLAGL2	ZNF900	Q9UPG8	5326	2277.44	0.245759	0.0405194	3.86247e-10	3.45382e-09	FALSE	FALSE	2415.7	2435.06	2537.83	2528.74	2163.4	2011.87	2058.62	2068.32
ENSG00000228327	ENSG00000228327				257.077	0.245747	0.10305	0.00410679	0.0120866	FALSE	FALSE	298.067	252.109	286.059	304.589	243.951	196.18	256.832	218.827
ENSG00000185513	L3MBTL1	H-L(3)MBT	Q9Y468	26013	622.372	0.245736	0.0719563	0.000171184	0.000684853	FALSE	FALSE	678.78	626.089	687.302	734.327	533.397	586.498	526.348	606.232
ENSG00000186318	BACE1	ASP2	B7Z3Z4	23621	572.657	0.245694	0.0680319	8.28589e-05	0.000352917	FALSE	FALSE	677.425	638.038	569.587	624.822	523.2	506.799	508.909	532.479
ENSG00000260260	SNHG19	SNORD60HG		100507303	1051.81	0.245663	0.0679031	8.09033e-05	0.000345611	FALSE	FALSE	1167.88	997.681	1199.93	1242.28	972.665	881.79	948.06	1004.17
ENSG00000200090	ENSG00000200090				106.8	0.245616	0.143732	0.0183759	0.0449	FALSE	FALSE	101.614	145.769	127.841	108.585	95.6977	77.6547	95.1231	102.119
ENSG00000131437	KIF3A	FLA10	B4DHG8	11127	1402.11	0.245588	0.0511423	4.49619e-07	2.72981e-06	FALSE	FALSE	1513.37	1657.23	1441.69	1505.46	1292.7	1260.87	1304.77	1240.83
ENSG00000147403	RPL10	AUTSX5	P27635	6134	71502.2	0.245425	0.0338697	1.27917e-13	1.67583e-12	FALSE	FALSE	77349.7	73177.2	79719.4	80754.8	63681.3	66208.8	65015	66110.9
ENSG00000203896	LIME1	LIME	A0A087WT39	54923	314.21	0.245399	0.104687	0.00457288	0.0132884	FALSE	FALSE	311.615	305.876	389.851	386.488	315.332	240.117	275.064	289.338
ENSG00000260219	CD2BP2-DT	CD2BP2-DT		101928707	45.7076	0.245225	0.190547	0.0354233	0.0789624	FALSE	FALSE	54.194	58.5465	43.0355	57.053	40.7892	40.8709	42.8054	28.3665
ENSG00000223356	ENSG00000223356				23.1252	0.245095	0.25911	0.0444228	0.095893	FALSE	FALSE	27.097	45.4034	21.5177	21.1648	19.6102	24.5225	11.0977	14.5885
ENSG00000219470	RPS2P29	RPS2_9_695		646294	23.128	0.244993	0.235577	0.0437797	0.094706	FALSE	FALSE	27.097	23.8965	27.8465	33.1276	13.3349	20.4355	19.0246	20.2618
ENSG00000272767	JMJD1C-AS1	JMJD1C-AS1		84989	12.4558	0.244946	0.311147	0.039193	0.0861108	FALSE	FALSE	31.1615	14.3379	15.189	6.44147	7.05967	10.2177	7.13423	8.10471
ENSG00000127511	SIN3B	SIN3B	O75182	23309	4520.96	0.244906	0.0540998	1.71323e-06	9.62339e-06	FALSE	FALSE	5091.52	4320.49	5245.27	5077.72	4245.21	3890.91	4130.72	4165.82
ENSG00000129625	REEP5	C5orf18	Q00765	7905	9376.6	0.244861	0.0329915	3.47078e-14	4.78291e-13	FALSE	FALSE	10114	10427.3	10255.1	9973.23	8191.57	8919.05	8596.75	8535.88
ENSG00000215032	GNL3LP1	GNL3LP		80060	5.5583	0.244809	0.370859	0.0262636	0.0611507	FALSE	FALSE	9.48395	7.16896	5.063	11.0425	2.35322	6.13064	0.792692	2.43141
ENSG00000163393	SLC22A15	FLIPT1	Q8IZD6	55356	384.673	0.244657	0.087654	0.00134857	0.00445063	FALSE	FALSE	459.294	469.567	379.725	388.329	333.373	338.207	373.358	335.535
ENSG00000276166	ENSG00000276166				6.35998	0.244611	0.35148	0.0309733	0.0704446	FALSE	FALSE	12.1936	5.97414	6.32875	11.9627	2.35322	4.08709	5.54885	2.43141
ENSG00000206503	HLA-A	HLAA	P30443	3105	13557.8	0.24451	0.0382334	4.791e-11	4.74892e-10	FALSE	FALSE	15052.4	13555.3	15097.9	15283.8	12316.8	12516.7	12397.7	12242.2
ENSG00000064115	TM7SF3	TM7SF3	Q9NS93	51768	7485.42	0.244454	0.0393149	1.50381e-10	1.40361e-09	FALSE	FALSE	7948.9	8705.51	8084.34	7835.59	6703.55	7055.34	6943.99	6606.15
ENSG00000134815	DHX34	DDX34	Q14147	9704	4076.05	0.244375	0.0423735	2.39084e-09	1.94546e-08	FALSE	FALSE	4546.87	4066	4632.64	4502.59	3774.57	3687.58	3750.23	3647.93
ENSG00000118217	ATF6	ACHM7	A8K383	22926	7402.82	0.244352	0.0370141	1.22077e-11	1.29877e-10	FALSE	FALSE	7950.26	8592	7793.22	7869.63	6714.53	6632.33	6705.39	6965.19
ENSG00000120068	HOXB8	HOX2	P17481	3218	23.9387	0.244294	0.239688	0.0444996	0.0960469	FALSE	FALSE	32.5164	25.0914	30.378	29.4467	25.101	11.2395	15.8538	21.8827
ENSG00000119688	ABCD4	ABC41	A0A024R6B9	5826	1377.15	0.244261	0.0487547	1.59175e-07	1.02593e-06	FALSE	FALSE	1419.88	1532.96	1523.96	1526.63	1268.39	1183.21	1288.92	1273.25
ENSG00000169627	BOLA2	BOLA2A	A0A087WZT3	552900	41.5617	0.244217	0.195466	0.0374085	0.0827058	FALSE	FALSE	46.0649	39.4293	45.567	62.5743	32.9451	37.8056	34.8785	33.2293
ENSG00000131018	SYNE1	8B	B4E3R1	23345	662.639	0.244126	0.0834005	0.000897125	0.00308456	FALSE	FALSE	644.908	856.691	721.477	691.998	632.232	583.432	539.824	630.546
ENSG00000264456	ENSG00000264456				49.2566	0.244062	0.177499	0.0320819	0.0725091	FALSE	FALSE	58.2585	59.7414	59.4902	50.6115	43.1424	37.8056	40.4273	44.5759
ENSG00000103356	EARS2	COXPD12	Q5JPH6	124454	3029.42	0.244006	0.0372831	1.79572e-11	1.87806e-10	FALSE	FALSE	3171.7	3316.84	3282.09	3402.94	2729.74	2715.87	2763.33	2852.86
ENSG00000233131	RPS15AP14	RPS15A_4_297		100127924	4.25024	0.243967	0.403418	0.0181475	0.0444661	FALSE	FALSE	8.1291	1.19483	11.3917	6.44147	0.784407	2.04355	1.58538	2.43141
ENSG00000183092	BEGAIN	BEGAIN	Q9BUH8	57596	2838.01	0.24394	0.055162	2.81856e-06	1.5314e-05	FALSE	FALSE	2995.57	2793.51	3317.53	3279.63	2621.49	2407.3	2639.67	2649.43
ENSG00000135119	RNFT2	TMEM118	Q96EX2	84900	233.475	0.243921	0.0990123	0.00341634	0.0102609	FALSE	FALSE	269.615	237.771	277.199	250.297	224.341	188.006	219.576	200.997
ENSG00000168216	LMBRD1	C6orf209	Q9NUN5	55788	1100.85	0.243802	0.0526824	1.07549e-06	6.21295e-06	FALSE	FALSE	1220.72	1253.37	1210.06	1119.9	1004.83	1031.99	988.487	977.428
ENSG00000176788	BASP1	CAP-23	P80723	10409	24890.9	0.243712	0.0299951	1.36989e-16	2.38206e-15	FALSE	FALSE	26599.8	27662.6	27055.4	26829.6	22639.6	23503.8	23029.3	21807.3
ENSG00000071082	RPL31	L31	P62899	6160	32395.8	0.243659	0.0257024	7.85116e-22	1.90938e-20	FALSE	FALSE	35265.4	34841.2	34538.5	36038.2	28950.9	29700.9	29676	30155.2
ENSG00000093010	COMT	HEL-S-98n	A0A140VJG8	1312	3666.98	0.243618	0.0671195	7.92662e-05	0.00033912	FALSE	FALSE	4391.07	3406.45	4409.87	3843.72	3279.61	3547.6	3229.43	3228.11
ENSG00000171236	LRG1	HMFT1766	P02750	116844	249.14	0.243574	0.0912238	0.00194395	0.00618163	FALSE	FALSE	258.776	279.59	282.262	276.983	211.79	233.986	220.369	229.363
ENSG00000188706	ZDHHC9	CGI89	Q9Y397	51114	4943.8	0.243421	0.0313594	2.55793e-15	3.91906e-14	FALSE	FALSE	5424.82	5398.23	5273.11	5387.83	4630.36	4473.32	4563.53	4399.24
ENSG00000264343	NOTCH2NLA	N2N	Q7Z3S9	388677	44.1174	0.243361	0.192013	0.0370224	0.0819888	FALSE	FALSE	47.4197	63.3258	45.567	49.6913	30.5919	33.7185	38.0492	44.5759
ENSG00000129673	AANAT	DSPS	F1T0I5	15	13.8105	0.243317	0.299112	0.0418005	0.091073	FALSE	FALSE	20.3227	27.481	11.3917	13.8031	10.1973	8.17418	15.0612	4.05236
ENSG00000268006	PTOV1-AS1	PTOV1-AS1		100506033	71.0755	0.2431	0.166166	0.0285829	0.0658318	FALSE	FALSE	101.614	80.0534	77.2107	68.0955	71.3811	54.154	63.4154	52.6806
ENSG00000166192	SENP8	DEN1	Q96LD8	123228	251.894	0.243057	0.092817	0.00226172	0.00706333	FALSE	FALSE	294.002	274.81	273.402	269.621	225.909	232.964	239.393	205.049
ENSG00000270956	ENSG00000270956				5.79546	0.24305	0.354227	0.0306519	0.0698701	FALSE	FALSE	9.48395	9.55862	5.063	9.2021	3.13763	5.10886	2.37808	2.43141
ENSG00000065029	ZNF76	D6S229E	A0A024RCW5	7629	2503.11	0.242896	0.0506115	4.70795e-07	2.84139e-06	FALSE	FALSE	2843.83	2437.45	2834.01	2793.76	2245.76	2342.92	2210.03	2317.14
ENSG00000273382	ENSG00000273382				177.988	0.242791	0.124031	0.0115836	0.0300501	FALSE	FALSE	189.679	160.107	224.038	221.771	178.845	143.048	141.892	164.526
ENSG00000267498	UQCRFS1-DT	CTB-32O4.2		105372352	3.13823	0.242767	0.436753	0.0101937		FALSE	FALSE	9.48395	5.97414	2.5315	3.68084	0	1.02177	0.792692	1.62094
ENSG00000100412	ACO2	ACONM	Q99798	50	13380	0.242717	0.0322165	1.51953e-14	2.16304e-13	FALSE	FALSE	14720.4	13981.9	14657.4	14768.4	12127.7	12784.4	12029.1	11970.7
ENSG00000138468	SENP7	SENP7	J3QT09	57337	557.734	0.242716	0.0731296	0.000249594	0.000967393	FALSE	FALSE	623.231	638.038	644.266	542.924	496.53	483.299	495.433	538.153
ENSG00000248527	MTATP6P1	MTATP6P1		106480796	26642.9	0.242699	0.088943	0.00165853	0.00535888	FALSE	FALSE	27995.3	28808.5	30442.5	30127.7	25141.8	19579.2	26119.2	24929.3
ENSG00000169752	NRG4	HRG4	Q8WWG1	145957	1176.15	0.242545	0.0582945	9.21646e-06	4.61545e-05	FALSE	FALSE	1251.88	1390.78	1296.13	1196.27	1026.79	1118.84	1108.98	1019.57
ENSG00000260751	ENSG00000260751				51.7027	0.242432	0.194739	0.0383769	0.0844899	FALSE	FALSE	65.0328	46.5983	51.8957	78.2178	42.358	32.6967	55.4885	41.334
ENSG00000238227	TMEM250	C9orf69	H0YL14	90120	3466.76	0.242408	0.0492321	2.53174e-07	1.58792e-06	FALSE	FALSE	3930.42	3367.02	3798.51	4005.67	3148.61	3163.41	3200.1	3120.31
ENSG00000138942	RNF185	RNF185	A0A024R1H4	91445	2775.75	0.24231	0.0361715	6.46047e-12	7.07374e-11	FALSE	FALSE	3070.09	2972.73	2958.06	3063.38	2517.95	2538.08	2602.41	2483.28
ENSG00000141294	LRRC46	LRRC46	Q96FV0	90506	54.3515	0.242194	0.17492	0.0323404	0.0730058	FALSE	FALSE	65.0328	54.962	68.3505	62.5743	42.358	39.8491	55.4885	46.1969
ENSG00000168826	ZBTB49	ZNF509	Q6ZSB9	166793	212.07	0.242118	0.0979234	0.00340689	0.0102379	FALSE	FALSE	245.228	222.238	243.024	227.292	178.845	192.093	197.38	190.461
ENSG00000142694	EVA1B	C1orf78	Q9NVM1	55194	17.1008	0.241846	0.273277	0.0455349	0.097963	FALSE	FALSE	31.1615	11.9483	20.252	23.9255	11.7661	8.17418	18.2319	11.3466
ENSG00000270038	ENSG00000270038				24.184	0.241815	0.22668	0.0449445	0.0969224	FALSE	FALSE	28.4518	28.6758	31.6437	27.6063	19.6102	21.4572	19.8173	16.2094
ENSG00000154743	TSEN2	PCH2B	A0A024R2H2	80746	2259.33	0.241345	0.0405383	8.08952e-10	6.94243e-09	FALSE	FALSE	2461.76	2387.26	2517.58	2456.96	1964.16	2089.53	2096.67	2100.74
ENSG00000122042	UBL3	HCG-1	A0A024RDP0	5412	1351.29	0.241273	0.0484798	1.95662e-07	1.24667e-06	FALSE	FALSE	1490.33	1518.63	1416.37	1458.53	1288	1250.65	1185.87	1201.93
ENSG00000146433	TMEM181	GPR178	Q9P2C4	57583	3090.2	0.241266	0.0428605	5.55855e-09	4.33903e-08	FALSE	FALSE	3343.77	3620.33	3258.04	3220.73	2843.48	2885.49	2797.41	2752.36
ENSG00000238045	ENSG00000238045				22.7187	0.241175	0.256761	0.0467443	0.100303	FALSE	FALSE	31.1615	16.7276	26.5807	38.6488	20.3946	11.2395	12.6831	24.3141
ENSG00000102057	KCND1	KV4.1	Q9NSA2	3750	150.839	0.241038	0.118953	0.0101863	0.0268734	FALSE	FALSE	178.84	151.743	178.471	164.718	152.959	119.547	132.38	128.054
ENSG00000215190	LINC00680	LINC00680		106660612	287.991	0.241035	0.0910324	0.00213342	0.00671119	FALSE	FALSE	326.519	353.669	287.325	302.749	273.758	246.247	260.796	252.867
ENSG00000143553	SNAPIN	BLOC1S7	O95295	23557	2249.54	0.240951	0.0478397	1.44142e-07	9.34625e-07	FALSE	FALSE	2582.34	2298.85	2372.01	2536.1	2005.73	2171.27	2007.1	2022.94
ENSG00000260563	ENSG00000260563				229.475	0.240771	0.114856	0.00874055	0.0235731	FALSE	FALSE	285.873	231.796	279.731	226.372	226.694	173.701	184.697	226.932
ENSG00000223751	ENSG00000223751				22.7716	0.24077	0.247544	0.0470013	0.100741	FALSE	FALSE	29.8067	14.3379	29.1122	38.6488	17.257	15.3266	18.2319	19.4513
ENSG00000233184	DPH5-DT	DPH5-DT		102606465	588.219	0.240752	0.073824	0.000312262	0.00119156	FALSE	FALSE	630.005	706.143	655.658	586.174	542.81	558.91	542.202	483.851
ENSG00000105053	VRK3	VRK3	Q8IV63	51231	1584.16	0.240691	0.048896	2.59984e-07	1.62768e-06	FALSE	FALSE	1698.98	1638.11	1766.99	1790.73	1414.29	1446.83	1388.8	1528.55
ENSG00000284523	LOC105375421	LOC105375421		105375421	8.909	0.240678	0.318005	0.0395151	0.086715	FALSE	FALSE	10.8388	10.7534	17.7205	9.2021	8.62848	6.13064	4.75615	3.24188
ENSG00000122965	RBM19	Mrd1	Q9Y4C8	9904	4948.29	0.24067	0.0366147	1.5439e-11	1.62453e-10	FALSE	FALSE	5485.78	5086.38	5419.94	5507.46	4434.26	4417.12	4585.73	4649.67
ENSG00000231889	TRAF3IP2-AS1	BetaFAAR		643749	69.0802	0.240659	0.163783	0.0290998	0.0668083	FALSE	FALSE	69.0973	89.612	81.008	76.3774	52.5553	51.0886	72.9277	59.9749
ENSG00000111432	FZD10	CD350	Q6NSL8	11211	40.8111	0.24058	0.201062	0.0412313	0.0899823	FALSE	FALSE	48.7746	40.6241	62.0217	40.4892	34.5139	39.8491	25.3662	34.8503
ENSG00000235244	DANT2	DANT2		642776	5.66842	0.240576	0.354017	0.03122	0.0709404	FALSE	FALSE	6.77425	9.55862	6.32875	10.1223	4.70644	3.06532	3.17077	1.62094
ENSG00000158483	FAM86C1P	FAM86C		55199	863.094	0.240532	0.0629616	3.90209e-05	0.000175966	FALSE	FALSE	922.652	882.977	953.109	1007.63	746.756	798.005	748.302	845.321
ENSG00000174917	MICOS13	C19orf70	A0A140TA86	125988	2102	0.240432	0.0591153	1.41143e-05	6.86897e-05	FALSE	FALSE	2320.86	1976.24	2447.96	2424.75	1851.2	1946.48	1934.17	1914.33
ENSG00000240288	GHRLOS	GHRL-AS1		100126793	98.8054	0.240377	0.155457	0.0258622	0.0603627	FALSE	FALSE	120.582	102.755	88.6025	136.191	96.4821	86.8507	66.5862	92.3937
ENSG00000164318	EGFLAM	AGRINL	Q63HQ2	133584	1854.3	0.240271	0.0505179	6.00688e-07	3.57411e-06	FALSE	FALSE	2074.27	2061.08	1841.67	2096.24	1633.92	1675.71	1781.97	1669.57
ENSG00000214160	ALG3	CDG1D	Q92685	10195	7697.18	0.240266	0.0486488	2.4047e-07	1.51374e-06	FALSE	FALSE	8752.33	7677.96	8617.22	8457.65	7194.58	7482.44	6840.14	6555.09
ENSG00000235106	BRD3OS	LINC00094		266655	931.848	0.240262	0.0644827	5.68386e-05	0.000249912	FALSE	FALSE	1035.1	920.017	1032.85	1080.33	770.288	882.812	876.718	856.668
ENSG00000170653	ATF7	ATFA	P17544	11016	2974.67	0.240194	0.038199	1.0092e-10	9.63289e-10	FALSE	FALSE	3312.61	3239.18	3277.03	3104.79	2776.8	2612.67	2764.91	2709.4
ENSG00000216490	IFI30	GILT	A0A024R7N7	10437	55.4757	0.239915	0.182387	0.0363584	0.0807253	FALSE	FALSE	79.9361	59.7414	48.0985	69.0157	50.2021	48.0233	52.3177	36.4712
ENSG00000229018	ENSG00000229018				21.194	0.239709	0.245153	0.0476208	0.101892	FALSE	FALSE	28.4518	22.7017	32.9095	20.2446	15.6881	18.3919	19.8173	11.3466
ENSG00000244701	ENSG00000244701				106.629	0.239691	0.145557	0.0219769	0.0524644	FALSE	FALSE	135.485	136.21	111.386	99.3827	90.9913	101.156	103.05	75.3738
ENSG00000231154	ENSG00000231154				105.576	0.239608	0.130872	0.0155773	0.0389815	FALSE	FALSE	115.162	125.457	118.98	114.106	99.6197	86.8507	87.9889	96.4461
ENSG00000230699	ENSG00000230699				711.02	0.239557	0.0615124	2.92542e-05	0.000134774	FALSE	FALSE	768.2	774.248	797.422	766.535	684.788	594.672	656.349	645.945
ENSG00000135596	MICAL1	MICAL	Q8TDZ2	64780	458.721	0.239547	0.081765	0.000939178	0.00321124	FALSE	FALSE	524.327	446.865	515.16	526.36	396.126	428.123	377.322	455.485
ENSG00000161558	TMEM143	TMEM143	B4DMT0	55260	546.504	0.239486	0.0649231	6.6298e-05	0.000287775	FALSE	FALSE	594.779	591.439	610.091	591.695	474.566	488.407	512.079	508.976
ENSG00000169105	CHST14	ATCS	Q8NCH0	113189	563.669	0.239468	0.0738674	0.000338724	0.0012829	FALSE	FALSE	616.456	560.374	644.266	647.828	563.205	479.211	491.469	506.544
ENSG00000215126	ZNG1F	CBWD6	Q4V339	644019	232.059	0.239462	0.104254	0.00551259	0.0157176	FALSE	FALSE	250.647	290.343	253.15	234.653	189.042	189.028	225.917	223.69
ENSG00000135677	GNS	G6S	A0A024RBC5	2799	16292.1	0.239356	0.030358	1.01622e-15	1.62624e-14	FALSE	FALSE	17336.7	18613	17310.4	17433.4	14817.5	14900.5	14889.1	15035.9
ENSG00000144355	DLX1	DLX1	P56177	1745	993.491	0.239253	0.0610696	2.66949e-05	0.000124042	FALSE	FALSE	1165.17	976.174	1069.56	1125.42	918.541	870.55	877.511	945.009
ENSG00000108474	PIGL	CHIME	Q9Y2B2	9487	798.409	0.239201	0.0579134	1.09289e-05	5.41334e-05	FALSE	FALSE	919.943	844.743	853.115	863.157	698.123	757.134	708.667	742.392
ENSG00000100485	SOS2	NS9	Q07890	6655	870.485	0.239095	0.0539294	2.83298e-06	1.53875e-05	FALSE	FALSE	960.588	988.122	925.263	919.29	800.88	799.026	794.278	776.431
ENSG00000198721	ECI2	ACBD2	A0A0C4DGA2	10455	12189.5	0.23896	0.0355566	5.79022e-12	6.39257e-11	FALSE	FALSE	12696.3	13759.6	12924.6	13532.6	10944.8	11578.7	11262.6	10816.5
ENSG00000204531	POU5F1	OCT3	M1S623	5460	37.5114	0.238721	0.213237	0.0450775	0.0971242	FALSE	FALSE	55.5488	43.0138	36.7067	43.2499	36.8671	27.5879	19.0246	38.0921
ENSG00000100991	TRPC4AP	C20orf188	Q8TEL6	26133	4516.78	0.238552	0.0401034	8.61512e-10	7.3825e-09	FALSE	FALSE	4862.55	4665.8	4928.83	5155.94	4113.43	4334.36	4072.06	4001.3
ENSG00000152894	PTPRK	R-PTP-kappa	Q15262	5796	2843.78	0.238511	0.0433993	1.22942e-08	9.22171e-08	FALSE	FALSE	3084.99	3282.19	2879.58	3113.07	2677.97	2551.37	2566.74	2594.32
ENSG00000252498	RNU6-1016P	RNU6-1016P		106480630	12.9584	0.238442	0.291553	0.045188	0.0973381	FALSE	FALSE	13.5485	19.1172	18.9862	15.6436	3.92204	13.283	12.6831	6.48377
ENSG00000106366	SERPINE1	PAI	A0A024QYT5	5054	59.8008	0.238418	0.169664	0.0327966	0.0739487	FALSE	FALSE	56.9037	77.6638	73.4135	66.2551	58.8306	50.0669	52.3177	42.955
ENSG00000101337	TM9SF4	dJ836N17.2	A0A024QYR3	9777	4614.72	0.238413	0.0408464	1.693e-09	1.3967e-08	FALSE	FALSE	5157.91	4733.9	4836.43	5315.13	4282.08	4265.9	4171.94	4154.47
ENSG00000213462	ERV3-1	ERV-R	Q14264	2086	110.23	0.238231	0.144877	0.0224347	0.0533949	FALSE	FALSE	104.323	131.431	143.03	119.627	112.955	78.6765	84.8181	106.982
ENSG00000271551	LOC115308161	LOC115308161		115308161	18.6221	0.238183	0.2526	0.0486473	0.103805	FALSE	FALSE	27.097	15.5328	24.0492	25.7659	14.9037	11.2395	18.2319	12.1571
ENSG00000213782	DDX47	E4-DBP	A0A024RAS3	51202	167.891	0.238001	0.118286	0.0108801	0.0284431	FALSE	FALSE	191.034	198.341	206.317	153.675	162.372	145.092	135.55	150.748
ENSG00000151414	NEK7	NEK7	A0A024R964	140609	2347.18	0.237953	0.0463095	8.75052e-08	5.86187e-07	FALSE	FALSE	2559.31	2701.5	2484.67	2458.8	2174.38	2265.27	2090.33	2043.2
ENSG00000136731	UGGT1	HUGT1	Q9NYU2	56886	12351.4	0.237912	0.0403829	1.22642e-09	1.03225e-08	FALSE	FALSE	13346.6	14545.8	12913.2	12845.2	11446.1	11051.5	11131.8	11531.4
ENSG00000164402	SEPTIN8	SEP2	Q92599	23176	2916.25	0.237783	0.0381418	1.46378e-10	1.36844e-09	FALSE	FALSE	3109.38	3144.78	3259.3	3146.2	2566.58	2717.92	2626.98	2758.84
ENSG00000272325	NUDT3	DIPP	O95989	11165	3683.18	0.237703	0.0408984	1.97893e-09	1.62098e-08	FALSE	FALSE	3899.26	4238.05	3876.99	3982.67	3308.63	3322.81	3294.43	3542.57
ENSG00000272604	ENSG00000272604				102.925	0.237624	0.137009	0.0191851	0.0466446	FALSE	FALSE	136.84	108.729	118.98	99.3827	91.7757	88.8942	86.4035	92.3937
ENSG00000140323	DISP2	C15orf36	A7MBM2	85455	87.58	0.237595	0.141415	0.0212017	0.0508528	FALSE	FALSE	90.7749	101.56	99.9942	101.223	70.5967	85.8289	76.0985	74.5633
ENSG00000243335	KCTD7	CLN14	Q96MP8	154881	1005.23	0.237574	0.0558773	6.55324e-06	3.35771e-05	FALSE	FALSE	1001.23	1131.5	1161.96	1084.01	919.325	899.16	938.548	906.107
ENSG00000257243	PARK7P1	PARK7P1		100422296	7.63451	0.237511	0.347255	0.0336458	0.0755871	FALSE	FALSE	4.06455	10.7534	15.189	13.8031	1.56881	2.04355	5.54885	8.10471
ENSG00000137522	RNF121	RNF121	C9JQY5	55298	1278.06	0.237502	0.0469861	1.36489e-07	8.89678e-07	FALSE	FALSE	1339.95	1403.92	1399.92	1409.76	1151.51	1194.45	1131.17	1193.82
ENSG00000148344	PTGES	MGST-IV	O14684	9536	4394.04	0.237311	0.048966	3.96868e-07	2.42918e-06	FALSE	FALSE	4797.52	4297.79	5128.82	4887.23	3980.87	3966.52	4181.45	3912.14
ENSG00000226738	ENSG00000226738				6.2469	0.237231	0.3557	0.0314671	0.0714267	FALSE	FALSE	14.9033	4.77931	7.5945	9.2021	1.56881	3.06532	2.37808	6.48377
ENSG00000133027	PEMT	PEAMT	Q9UBM1	10400	1403.89	0.237152	0.0603985	2.63865e-05	0.000122741	FALSE	FALSE	1612.27	1359.71	1560.67	1587.36	1308.39	1306.85	1173.98	1321.88
ENSG00000272602	ZNF595	ZNF595	A0A075B7G4	152687	459.73	0.237016	0.0727596	0.000330245	0.00125409	FALSE	FALSE	486.391	522.139	513.894	490.472	432.208	385.208	407.444	440.086
ENSG00000109736	MFSD10	TETRAN	Q14728	10227	2993.56	0.23681	0.072423	0.000317297	0.00120811	FALSE	FALSE	3471.12	2617.87	3644.09	3360.61	2756.41	2665.81	2709.42	2723.18
ENSG00000282418	ENSG00000282418				13.1328	0.23677	0.279638	0.047662	0.101955	FALSE	FALSE	18.9679	11.9483	17.7205	18.4042	6.27526	13.283	7.92692	10.5361
ENSG00000162396	PARS2	DEE75	Q7L3T8	25973	461.924	0.236671	0.076639	0.000585529	0.00210238	FALSE	FALSE	535.165	488.684	515.16	484.03	414.167	448.558	435.188	374.438
ENSG00000145495	MARCHF6	DOA10	O60337	10299	13827.8	0.236531	0.0305779	3.42012e-15	5.2031e-14	FALSE	FALSE	15072.7	15574.6	14743.4	14565.1	12898	12316.4	12754.4	12697.7
ENSG00000125257	ABCC4	MOAT-B	A8K2Q2	10257	3466.36	0.236496	0.0362236	2.17627e-11	2.25279e-10	FALSE	FALSE	3780.03	3903.5	3756.74	3604.46	3133.71	3129.69	3226.26	3196.5
ENSG00000148737	TCF7L2	TCF-4	Q9NQB0	6934	1171.59	0.236446	0.0497578	6.40794e-07	3.79965e-06	FALSE	FALSE	1277.62	1241.43	1327.77	1248.72	1102.09	1095.34	1046.35	1033.35
ENSG00000082212	ME2	ODS1	P23368	4200	6277.55	0.236435	0.0414205	3.70812e-09	2.95469e-08	FALSE	FALSE	6622.5	7346.99	6661.64	6623.67	5709.7	5994.74	5726.41	5534.71
ENSG00000185658	BRWD1	C21orf107	Q9NSI6	54014	2492.17	0.236308	0.0456491	7.27291e-08	4.90744e-07	FALSE	FALSE	2605.38	2929.72	2682.12	2613.4	2334.4	2231.55	2214.78	2326.05
ENSG00000248238	ENSG00000248238				23.2341	0.236303	0.242316	0.0497807	0.105805	FALSE	FALSE	27.097	31.0655	22.7835	32.2073	23.5322	23.5008	11.0977	14.5885
ENSG00000019186	CYP24A1	CP24	Q07973	1591	96.5851	0.236299	0.143283	0.022737	0.0540251	FALSE	FALSE	123.291	106.34	98.7285	106.744	87.8536	94.0031	67.3789	88.3413
ENSG00000141985	SH3GL1	CNSA1	Q99961	6455	5095.78	0.236221	0.0531016	2.73232e-06	1.48689e-05	FALSE	FALSE	5640.24	4840.24	5875.61	5815.73	4694.68	4750.22	4474.75	4674.8
ENSG00000058453	CROCC	CROCC1	Q5TZA2	9696	1361.02	0.236159	0.0550083	5.53881e-06	2.87289e-05	FALSE	FALSE	1434.79	1382.41	1555.61	1552.39	1303.69	1158.69	1251.66	1248.94
ENSG00000160226	CFAP410	C21orf2	O43822	755	339.392	0.236153	0.0859143	0.00168804	0.00544005	FALSE	FALSE	365.809	358.448	368.333	396.61	308.272	301.423	276.65	339.587
ENSG00000247708	STX18-AS1	STX18-AS1		100507266	178.374	0.23614	0.117281	0.0110804	0.0288923	FALSE	FALSE	219.486	218.653	174.673	181.281	167.863	162.462	168.843	133.728
ENSG00000067177	PHKA1	PHKA	P46020	5255	1760.31	0.23611	0.0419896	6.10506e-09	4.7378e-08	FALSE	FALSE	1913.05	1881.85	1920.14	1926.92	1604.11	1623.6	1548.92	1663.9
ENSG00000159111	MRPL10	L10MT	Q7Z7H8	124995	3528.77	0.236076	0.0331167	3.36374e-13	4.19665e-12	FALSE	FALSE	3862.68	3702.77	3858	3876.84	3225.48	3238	3267.48	3198.93
ENSG00000185324	CDK10	ALSAS	B7Z537	8558	5500.44	0.236005	0.0460897	9.82775e-08	6.53934e-07	FALSE	FALSE	6184.89	5452	6076.86	6188.41	5068.84	4723.66	5110.49	5198.36
ENSG00000168268	NT5DC2	NT5DC2	Q9H857	64943	8198.14	0.235958	0.042319	8.02962e-09	6.13213e-08	FALSE	FALSE	9097.81	8123.63	9148.84	9222.34	7398.53	7788.97	7330.03	7474.97
ENSG00000250220	ENSG00000250220				10.0668	0.235818	0.305749	0.0439281	0.0949677	FALSE	FALSE	13.5485	9.55862	16.4547	13.8031	6.27526	11.2395	3.17077	6.48377
ENSG00000105136	ZNF419	ZAPHIR	Q96HQ0	79744	400.12	0.23572	0.0858983	0.00171915	0.0055299	FALSE	FALSE	378.003	438.502	460.733	477.589	337.295	346.381	370.187	392.268
ENSG00000212127	TAS2R14	T2R14	Q9NYV8	50840	17.1127	0.235633	0.255901	0.0501961	0.106479	FALSE	FALSE	25.7421	19.1172	18.9862	21.1648	15.6881	15.3266	8.71962	12.1571
ENSG00000109063	MYH3	CPSFS1A	P11055	4621	72.6444	0.2356	0.160544	0.0309019	0.0703148	FALSE	FALSE	104.323	82.4431	65.819	79.138	61.9682	55.1757	64.2081	68.0796
ENSG00000188428	BLOC1S5	BLOS5	Q8TDH9	63915	1151.69	0.235399	0.0628781	5.60913e-05	0.000246822	FALSE	FALSE	1188.2	1391.97	1278.41	1162.22	1015.02	1130.08	1032.88	1014.71
ENSG00000172270	BSG	5F7	P35613	682	50246.2	0.235313	0.0453817	7.02549e-08	4.75536e-07	FALSE	FALSE	55819.8	48646.2	57757.4	56018.7	44916.7	46640.9	46171.2	45999.1
ENSG00000160948	VPS28	VPS28	Q548N1	51160	3199.36	0.235287	0.0532444	3.16301e-06	1.70567e-05	FALSE	FALSE	3607.96	3046.81	3585.87	3675.32	2841.12	2957.01	2891.74	2989.02
ENSG00000165699	TSC1	LAM	Q86WV8	7248	3237.14	0.235168	0.0344841	3.05064e-12	3.45413e-11	FALSE	FALSE	3586.29	3443.49	3522.58	3487.59	3002.71	2891.62	3024.91	2937.96
ENSG00000196876	SCN8A	BFIS5	Q9UQD0	6334	22.6082	0.235146	0.26127	0.0502616	0.106591	FALSE	FALSE	12.1936	43.0138	32.9095	24.8457	10.9817	18.3919	16.6465	21.8827
ENSG00000139567	ACVRL1	ACVRLK1	A0A0S2Z310	94	25.7403	0.235063	0.246314	0.0506941	0.107337	FALSE	FALSE	29.8067	39.4293	34.1752	23.9255	21.9634	9.19595	17.4392	29.9874
ENSG00000272072	ENSG00000272072				11.2127	0.23497	0.308434	0.0437485	0.0946623	FALSE	FALSE	23.0324	13.1431	18.9862	5.52126	6.27526	5.10886	8.71962	8.91518
ENSG00000131669	NINJ1	NIN1	Q92982	4814	1614.02	0.234942	0.06952	0.00022063	0.000864745	FALSE	FALSE	1843.95	1525.79	1849.26	1827.54	1520.18	1613.38	1410.2	1321.88
ENSG00000116260	QSOX1	Q6	A0A140VKE5	5768	6393.49	0.234898	0.0392622	7.27737e-10	6.28797e-09	FALSE	FALSE	6795.92	6550.04	7223.63	7161.07	5769.32	6126.55	5757.33	5764.07
ENSG00000102931	ARL2BP	BART	A0A024R6U9	23568	3112.19	0.234859	0.0425	1.07884e-08	8.13464e-08	FALSE	FALSE	3319.38	3559.39	3398.54	3230.86	2863.87	2988.69	2799	2737.77
ENSG00000157445	CACNA2D3	HSA272268	Q8IZS8	55799	1078.82	0.234857	0.0601115	2.93344e-05	0.000135107	FALSE	FALSE	1140.78	1254.57	1186.01	1117.13	1004.04	1061.62	906.84	959.598
ENSG00000116539	ASH1L	ASH1	Q9NR48	55870	5230.85	0.234857	0.0428107	1.35403e-08	1.00906e-07	FALSE	FALSE	5779.79	5868.99	5503.48	5559.91	5039.82	4481.5	4647.56	4965.76
ENSG00000121210	TMEM131L	KIAA0922	A2VDJ0	23240	1995.3	0.234794	0.0450465	6.11331e-08	4.15912e-07	FALSE	FALSE	2185.37	2197.29	2016.34	2262.8	1787.66	1793.21	1857.28	1862.46
ENSG00000243406	MRPS31P5	MRPS31P3		100887750	32.4682	0.234786	0.210802	0.0474678	0.101615	FALSE	FALSE	33.8712	37.0396	39.2382	43.2499	32.1607	27.5879	18.2319	28.3665
ENSG00000178531	CTXN1	CTXN	P60606	404217	1084.83	0.234684	0.0828128	0.0013325	0.00440266	FALSE	FALSE	1257.3	941.524	1321.44	1237.68	1011.1	920.617	1045.56	943.388
ENSG00000165898	ISCA2	HBLD1	Q86U28	122961	592.254	0.234543	0.0763969	0.000636481	0.00225392	FALSE	FALSE	579.876	595.024	684.77	727.886	550.654	545.627	516.043	538.153
ENSG00000166343	MSS51	ZMYND17	Q4VC12	118490	87.8377	0.234541	0.148329	0.0260728	0.0607721	FALSE	FALSE	104.323	108.729	102.526	82.8189	70.5967	65.3935	84.0254	84.289
ENSG00000168575	SLC20A2	GLVR-2	Q08357	6575	1101.28	0.234436	0.0547095	5.85533e-06	3.01983e-05	FALSE	FALSE	1165.17	1126.72	1217.65	1279.09	1052.67	981.924	988.487	998.5
ENSG00000125618	PAX8	PAX-8	Q06710	7849	106.343	0.234295	0.1414	0.0229397	0.0544466	FALSE	FALSE	111.098	94.3913	134.169	138.031	102.757	94.0031	89.5742	86.7204
ENSG00000235194	PPP1R3E	PPP1R3E	Q9H7J1	90673	347.961	0.234239	0.0849725	0.0016858	0.00543579	FALSE	FALSE	345.487	396.683	364.536	417.775	303.566	301.423	317.87	336.345
ENSG00000221500	SNORD100	HBII-429		594838	41.9623	0.234216	0.191281	0.0431629	0.0935945	FALSE	FALSE	48.7746	53.7672	48.0985	45.0903	34.5139	32.6967	44.3908	28.3665
ENSG00000106077	ABHD11	PP1226	Q8NFV4	83451	699.566	0.234148	0.0658582	0.000117138	0.00048423	FALSE	FALSE	791.232	687.026	767.044	806.104	619.682	606.933	656.349	662.155
ENSG00000258711	ENSG00000258711				7.25692	0.234131	0.35773	0.0315122	0.0714752	FALSE	FALSE	4.06455	15.5328	8.86025	13.8031	0.784407	6.13064	1.58538	7.29424
ENSG00000225830	ERCC6	ARMD5	Q03468	2074	3015.62	0.234091	0.0408874	3.44333e-09	2.75387e-08	FALSE	FALSE	3353.25	3125.67	3404.87	3205.09	2721.11	2655.59	2823.57	2835.84
ENSG00000186615	KTN1-AS1	C14orf33		100129075	273.45	0.233953	0.0939551	0.00357275	0.0106842	FALSE	FALSE	333.293	276.005	273.402	320.233	261.208	248.291	242.564	232.605
ENSG00000258727	AP1G2-AS1	AP1G2-AS1		102724814	184.321	0.233928	0.106573	0.00751825	0.0206617	FALSE	FALSE	203.227	213.874	201.254	196.005	164.726	185.963	148.233	161.284
ENSG00000251634	ENSG00000251634				39.3048	0.233833	0.209974	0.0480216	0.102622	FALSE	FALSE	51.4843	37.0396	35.441	61.6541	39.2204	29.6314	36.4639	23.5037
ENSG00000137818	RPLP1	LP1	A0A024R608	6176	65279.4	0.233812	0.0359406	2.61748e-11	2.67907e-10	FALSE	FALSE	72476.3	65435.9	72632.5	72416.8	58847.8	60858.8	59767.4	59799.8
ENSG00000196878	LAMB3	AI1A	A0A0S2Z3R6	3914	1777.61	0.233771	0.0647216	9.5046e-05	0.000400576	FALSE	FALSE	1967.24	1647.67	2136.59	1999.62	1572.74	1566.38	1678.13	1652.55
ENSG00000162032	SPSB3	C16orf31	Q6PJ21	90864	1279.26	0.233734	0.0666726	0.000141523	0.000575662	FALSE	FALSE	1346.72	1229.48	1477.13	1523.87	1244.85	1184.23	1090.74	1137.09
ENSG00000225205	LOC124900513	LOC124900513		124900513	16.8157	0.233687	0.256046	0.0514506	0.108726	FALSE	FALSE	16.2582	23.8965	16.4547	26.6861	14.9037	12.2613	11.0977	12.9675
ENSG00000261150	EPPK1	EPIPL	A0A087X1U6	83481	3882.2	0.233633	0.055446	8.10389e-06	4.09391e-05	FALSE	FALSE	4273.19	3687.24	4569.36	4359.03	3682.01	3406.59	3582.97	3497.18
ENSG00000154358	OBSCN	ARHGEF30	Q5VST9	84033	5850.78	0.233559	0.048092	3.93661e-07	2.41126e-06	FALSE	FALSE	6309.53	5944.26	6669.23	6489.32	5682.25	5149.73	4993.96	5567.94
ENSG00000176720	BOK	BCL2L9	A0A024R4A8	666	1698.72	0.2335	0.05282	3.20278e-06	1.72539e-05	FALSE	FALSE	1955.05	1657.23	1925.2	1848.7	1537.44	1572.51	1586.18	1507.48
ENSG00000176171	BNIP3	HABON	Q12983	664	3949.9	0.233399	0.0396932	1.38119e-09	1.15436e-08	FALSE	FALSE	4320.61	4551.1	4126.34	4135.42	3711.82	3529.2	3644.01	3580.66
ENSG00000168781	PPIP5K1	HISPPD2A	Q6PFW1	9677	686.736	0.233303	0.0642004	8.78652e-05	0.000372311	FALSE	FALSE	814.264	740.793	712.617	726.966	655.765	639.63	600.861	602.99
ENSG00000187630	DHRS4L2	SDR25C3	D5KJA1	317749	557.008	0.23327	0.0781453	0.000848415	0.00292874	FALSE	FALSE	619.166	600.998	577.182	638.626	431.424	509.865	539.031	539.774
ENSG00000056277	ZNF280C	SUHW3	Q8ND82	55609	509.585	0.233105	0.0681288	0.000193768	0.00076633	FALSE	FALSE	563.617	586.66	532.881	540.163	451.819	476.146	477.201	448.191
ENSG00000171174	RBKS	RBSK	Q9H477	64080	336.352	0.23304	0.082755	0.00143281	0.00469366	FALSE	FALSE	361.745	390.708	332.892	386.488	291.8	315.728	309.15	302.306
ENSG00000148985	PGAP2	CWH43-N	Q9UHJ9	27315	2195.56	0.232983	0.0436042	3.06278e-08	2.18055e-07	FALSE	FALSE	2438.73	2311.99	2335.31	2437.64	1981.41	2058.87	2094.29	1906.23
ENSG00000235313	ENSG00000235313				51.7645	0.23273	0.18343	0.0417891	0.0910616	FALSE	FALSE	59.6134	51.3776	70.882	57.9732	37.6516	39.8491	57.8665	38.9026
ENSG00000108469	RECQL5	RECQ5	B3KQK2	9400	2177.13	0.232698	0.0414565	6.71814e-09	5.19723e-08	FALSE	FALSE	2406.21	2335.89	2420.11	2286.72	2016.71	1895.39	2041.18	2014.83
ENSG00000198246	SLC29A3	ENT3	Q9BZD2	55315	404.76	0.232687	0.0769268	0.000752518	0.00262712	FALSE	FALSE	471.488	407.436	432.886	458.264	352.983	363.751	363.053	388.216
ENSG00000128573	FOXP2	CAGH44	B7ZLK5	93986	77.8927	0.232461	0.174552	0.0387842	0.0852995	FALSE	FALSE	63.6779	123.067	86.071	84.6593	69.0279	69.4805	76.0985	51.0597
ENSG00000134250	NOTCH2	AGS2	Q04721	4853	25499.2	0.232362	0.0307181	1.35218e-14	1.93279e-13	FALSE	FALSE	27755.4	28096.4	27479.4	27079	24156.6	22332.9	23241	23853
ENSG00000265096	ENSG00000265096				22.3462	0.232325	0.245142	0.0525683	0.110695	FALSE	FALSE	25.7421	31.0655	18.9862	34.0478	17.257	9.19595	21.4027	21.0722
ENSG00000103653	CSK	CSK	A8K3B6	1445	4702.27	0.23229	0.0501353	1.19552e-06	6.86499e-06	FALSE	FALSE	5255.46	4504.5	5281.97	5379.55	4193.44	4267.94	4370.91	4364.39
ENSG00000186767	SPIN4	TDRD28	Q56A73	139886	948.986	0.232261	0.0693559	0.000253601	0.000980725	FALSE	FALSE	967.362	1160.18	1069.56	945.976	927.954	830.701	816.473	873.688
ENSG00000231663	COA6-AS1	COA6-AS1		101927765	67.5572	0.232211	0.15817	0.0320833	0.0725091	FALSE	FALSE	75.8716	77.6638	88.6025	65.3349	59.615	60.2846	53.1104	59.9749
ENSG00000278931	ENSG00000278931				98.5089	0.232147	0.157939	0.0320213	0.072418	FALSE	FALSE	143.614	117.093	108.854	80.0582	80.0096	72.5459	95.1231	90.7728
ENSG00000280287	ENSG00000280287				126.908	0.232142	0.127252	0.0171761	0.0423988	FALSE	FALSE	120.582	130.236	162.016	152.755	109.033	112.395	122.075	106.172
ENSG00000182093	GET1	CHD5	O00258	7485	977.272	0.23211	0.0520501	2.72117e-06	1.48222e-05	FALSE	FALSE	1086.59	1090.88	1054.37	1015.91	898.931	909.378	896.535	865.583
ENSG00000278834	ENSG00000278834				153.396	0.232018	0.117298	0.0125358	0.0322202	FALSE	FALSE	196.453	154.133	177.205	154.595	130.996	143.048	142.685	128.054
ENSG00000138448	ITGAV	CD51	P06756	3685	6703.03	0.231842	0.0375306	2.24194e-10	2.0504e-09	FALSE	FALSE	7217.28	7450.94	7323.63	7059.85	6208.58	5749.52	6383.55	6230.9
ENSG00000241852	C8orf58	C8orf58	Q8NAV2	541565	380.37	0.23167	0.0876046	0.00239851	0.00744742	FALSE	FALSE	384.777	377.565	432.886	471.147	316.901	339.229	363.846	356.607
ENSG00000272068	ENSG00000272068				75.4105	0.231574	0.157615	0.0322605	0.072854	FALSE	FALSE	67.7425	90.8069	107.589	76.3774	64.3214	67.437	65.7935	63.2167
ENSG00000205981	DNAJC19	PAM18	Q96DA6	131118	1823.78	0.231531	0.0428098	2.16934e-08	1.57652e-07	FALSE	FALSE	1982.14	2018.06	2026.46	1883.67	1673.14	1716.58	1639.29	1650.93
ENSG00000120008	WDR11	BRWD2	Q9BZH6	55717	7176.44	0.231459	0.031405	5.96066e-14	8.0283e-13	FALSE	FALSE	7722.64	8054.33	7532.48	7753.69	6738.06	6615.98	6466.79	6527.53
ENSG00000178031	ADAMTSL1	ADAMTSL-1	Q6MZQ3	92949	161.723	0.231322	0.113505	0.0110914	0.0289108	FALSE	FALSE	155.808	176.834	179.736	202.446	145.9	149.179	134.758	149.127
ENSG00000178209	PLEC	EBS1	Q15149	5339	32395.4	0.231106	0.0863303	0.00220085	0.00689942	FALSE	FALSE	36960.3	30130	38682.6	36269.1	31111.2	26356.6	29971.7	29681.9
ENSG00000127995	CASD1	C7orf12	Q8WZ77	64921	607.882	0.231041	0.095103	0.00433473	0.0126882	FALSE	FALSE	705.877	767.079	682.239	521.759	582.815	554.823	554.885	493.577
ENSG00000214439	ENSG00000214439				40.5901	0.231009	0.201768	0.0484265	0.103411	FALSE	FALSE	43.3552	40.6241	59.4902	47.8509	37.6516	20.4355	38.8419	36.4712
ENSG00000243701	DUBR	DUM		344595	188.36	0.230755	0.10902	0.00935499	0.0250244	FALSE	FALSE	195.098	236.576	201.254	199.686	174.138	179.832	173.6	146.695
ENSG00000130313	PGLS	6PGL	A0A0K0K1K7	25796	2121.37	0.230691	0.0525652	3.82602e-06	2.03336e-05	FALSE	FALSE	2293.76	2056.3	2434.04	2428.43	1982.98	1885.17	1949.23	1941.08
ENSG00000272145	ENSG00000272145				192.064	0.230647	0.10973	0.00968508	0.0257518	FALSE	FALSE	220.84	228.212	220.24	183.122	189.042	151.222	172.014	171.82
ENSG00000279879	ENSG00000279879				8.32822	0.230494	0.309858	0.0453653	0.0976469	FALSE	FALSE	6.77425	14.3379	12.6575	11.0425	6.27526	5.10886	4.75615	5.6733
ENSG00000134013	LOXL2	LOR	Q9Y4K0	4017	4073.84	0.230453	0.0439521	5.42708e-08	3.72602e-07	FALSE	FALSE	4507.58	4033.74	4499.74	4618.53	3605.92	3749.91	3766.87	3808.4
ENSG00000237978	ENSG00000237978				29.2629	0.230424	0.216939	0.0518422	0.109419	FALSE	FALSE	28.4518	47.7931	32.9095	30.3669	25.101	21.4572	26.9515	21.0722
ENSG00000168615	ADAM9	CORD9	Q13443	8754	12974.9	0.230387	0.0291258	9.13545e-16	1.47698e-14	FALSE	FALSE	13613.5	14476.5	13897.9	14135.3	11706.5	12103.9	12083.8	11781.8
ENSG00000100568	VTI1B	VTI1	Q9UEU0	10490	3509.56	0.230343	0.0356676	3.72187e-11	3.74289e-10	FALSE	FALSE	3788.16	3962.05	3646.62	3795.87	3178.42	3260.48	3214.37	3230.54
ENSG00000280128	ENSG00000280128				120.523	0.230246	0.142862	0.0259916	0.0606072	FALSE	FALSE	120.582	161.302	149.358	111.345	120.014	113.417	102.257	85.9099
ENSG00000078114	NEBL	C10orf113	O76041	10529	142.211	0.23023	0.122462	0.0156971	0.0392472	FALSE	FALSE	147.679	155.328	174.673	154.595	113.739	137.939	141.892	111.845
ENSG00000223652	ENSG00000223652				12.333	0.230092	0.327437	0.0410797	0.089723	FALSE	FALSE	25.7421	26.2862	6.32875	10.1223	12.5505	11.2395	3.96346	2.43141
ENSG00000197245	FAM110D	GRRP1	Q8TAY7	79927	86.7339	0.229851	0.142596	0.0260969	0.0608117	FALSE	FALSE	113.807	93.1965	93.6655	90.1806	78.4407	75.6112	79.2692	69.7005
ENSG00000125629	INSIG2	INSIG-2	A0A024RAI2	51141	450.334	0.229796	0.0805867	0.00133536	0.00441125	FALSE	FALSE	529.746	519.75	468.327	453.663	420.442	421.992	426.469	362.281
ENSG00000244306	DUXAP10	LNMAT1		503639	203.219	0.229732	0.105657	0.00827918	0.022488	FALSE	FALSE	216.776	247.329	199.988	232.813	199.239	172.68	166.465	190.461
ENSG00000250571	GLI4	HKR4	P10075	2738	1118.48	0.229608	0.0692258	0.000292436	0.00112111	FALSE	FALSE	1306.07	1016.8	1277.14	1276.33	1060.52	995.207	1005.13	1010.66
ENSG00000064687	ABCA7	ABCA-SSN	B3KUJ3	10347	4746.58	0.229554	0.0588868	3.22742e-05	0.00014735	FALSE	FALSE	5453.27	4423.25	5569.3	5193.66	4491.52	4113.66	4370.11	4357.9
ENSG00000147416	ATP6V1B2	ATP6B1B2	A0A140VK65	526	3582.87	0.229524	0.0411697	8.65225e-09	6.58723e-08	FALSE	FALSE	3636.42	4036.13	3817.5	4025.92	3215.29	3269.67	3397.48	3264.58
ENSG00000071282	LMCD1	LMCD1	Q9NZU5	29995	81.6236	0.229522	0.15393	0.0319291	0.0722662	FALSE	FALSE	102.969	72.8844	98.7285	94.7816	73.7343	76.633	57.0739	76.1843
ENSG00000230876	LINC00486	LINC00486		285045	1.69198	0.229454	0.471895	0.00253004		FALSE	FALSE	6.77425	2.38965	2.5315	1.84042	0	0	0	0
ENSG00000243244	STON1	SALF	Q9Y6Q2	11037	14.9345	0.229417	0.269273	0.0531942	0.11174	FALSE	FALSE	13.5485	22.7017	22.7835	16.5638	7.05967	11.2395	15.8538	9.72565
ENSG00000186010	NDUFA13	B16.6	Q9P0J0	51079	287.047	0.229267	0.0923171	0.00383458	0.0113766	FALSE	FALSE	344.132	297.512	306.311	314.712	271.405	228.877	282.991	250.436
ENSG00000124942	AHNAK	AHNAK1	Q09666	79026	14693.6	0.229258	0.0579831	2.57613e-05	0.000120092	FALSE	FALSE	15155.3	16679.8	15833.3	16194.8	14121.7	12007.9	12548.3	15007.5
ENSG00000161960	EIF4A1	DDX2A	P60842	1973	1295.33	0.2292	0.0598217	4.24638e-05	0.000190447	FALSE	FALSE	1422.59	1389.58	1408.78	1415.28	1246.42	1043.23	1278.61	1158.16
ENSG00000162572	SCNN1D	ENaCd	A6NNF7	6339	156.146	0.229111	0.123948	0.016942	0.0419108	FALSE	FALSE	188.324	161.302	175.939	171.159	169.432	114.439	130.794	137.78
ENSG00000067113	PLPP1	LLP1a	A0A024QZS3	8611	523.454	0.229053	0.0776546	0.000994972	0.00338259	FALSE	FALSE	548.714	541.257	645.532	551.206	433.777	505.778	499.396	461.969
ENSG00000206262	FOXL2NB	C3orf72	Q6ZUU3	401089	902.602	0.229037	0.0544747	8.88231e-06	4.45716e-05	FALSE	FALSE	995.814	958.251	984.753	981.864	876.967	812.309	810.924	799.935
ENSG00000177721	ANXA2R	AX2R	Q3ZCQ2	389289	68.3721	0.228974	0.160495	0.0354056	0.0789533	FALSE	FALSE	77.2264	63.3258	81.008	89.2603	62.7526	50.0669	65.7935	57.5434
[truncated: 56,441 more rows]
[truncated: 2 more columns]

## Sheet: All TFEB related genes
TFEB_related genes (4,223 total)
A1CF
A2BP1
A2M
A2ML1
AACS
AADAT
AATF
ABCA1
ABCA4
ABCA8
ABCB6
ABCB9
ABCC12
ABCC2
ABCC4
ABCD3
ABHD12
ABHD5
ABL2
ABLIM1
ABTB1
ACAD9
ACAP2
ACAP3
ACBD3
ACBD6
ACCN1
ACER2
ACO1
ACOT11
ACOT12
ACR
ACSL1
ACSM4
ACTBL2
ACTL6B
ACTL7B
ACTN4
ACTR2
ACTR3B
ACTR3C
ADAM10
ADAM12
ADAM30
ADAM7
ADAMTS12
ADAMTS15
ADAMTS16
ADAMTS17
ADAMTS18
ADAMTS2
ADAMTS20
ADAMTS5
ADAMTS6
ADAMTSL1
ADAMTSL4
ADAP2
ADAR
ADARB2
ADAT2
ADCK1
ADCY2
ADCY8
ADCY9
ADD2
ADD3
ADFP
ADHFE1
ADIG
ADM
ADNP2
ADORA3
ADRA1A
ADRA1B
ADRA2A
ADRB2
AEBP2
AES
AFAP1
AFAP1L2
AFF1
AFF4
AFG3L2
AGAP1
AGBL1
AGK
AGL
AGPAT4
AGPHD1
AGR3
AGRP
AGTPBP1
AGTRAP
AHCYL2
AHNAK2
AHR
AHRR
AIDA
AIM2
AIPL1
AJAP1
AK3L1
AK5
AKAP10
AKAP11
AKAP13
AKAP2
AKAP3
AKAP4
AKAP6
AKNAD1
AKR1A1
AKR1B10
AKR1D1
AKT1S1
AKTIP
ALCAM
ALDH18A1
ALDH1L1
ALDH3A2
ALDH3B1
ALDH8A1
ALG1
ALG10
ALG10B
ALG13
ALG14
ALG5
ALK
ALKBH7
ALOX12P2
ALOX5
ALOXE3
ALPK3
ALX4
AMDHD2
AMICA1
AMIGO2
AMN1
AMOT
AMOTL2
AMPD1
AMPD2
AMPD3
AMY1B
AMZ1
AMZ2P1
ANAPC1
ANGPTL1
ANGPTL3
ANK3
ANKFN1
ANKH
ANKHD1
ANKRA2
ANKRD1
ANKRD10
ANKRD12
ANKRD20A3
ANKRD22
ANKRD26P1
ANKRD29
ANKRD30A
ANKRD32
ANKRD33B
ANKRD35
ANKRD36BP1
ANLN
ANO2
ANO5
ANO6
ANO9
ANP32E
ANPEP
ANXA2P3
ANXA4
ANXA6
AOAH
AP1M2
AP1S2
AP3B1
AP3S2
AP4M1
AP5Z1
APBB2
APBB3
APC2
APEX1
API5
APLNR
APOBEC1
APOH
APP
APTX
AQP7
AQP7P1
ARAP1
ARAP3
ARFGAP2
ARFGEF2
ARHGAP12
ARHGAP23
ARHGAP24
ARHGAP28
ARHGAP29
ARHGAP40
ARHGAP6
ARHGDIA
ARHGEF17
ARHGEF18
ARHGEF2
ARHGEF3
ARHGEF7
ARID1A
ARID3B
ARID5A
ARID5B
ARL14
ARL4A
ARL4C
ARL5A
ARL5B
ARMC1
ARMCX3
ARMCX6
ARMT1
ARNT
ARNT2
ARNTL
ARNTL2
ARPC4
ARPC5
ARPP21
ARRDC1
ARRDC2
ARRDC3
ARSD
ARSK
ART5
ASAH1
ASAH2
ASAM
ASAP1
ASAP1IT1
ASAP2
ASB6
ASB7
ASCC3
ASNA1
ASPA
ASPH
ASPHD2
ASPN
ASPSCR1
ASXL2
ASXL3
ASZ1
ATAD1
ATE1
ATF1
ATF4
ATF6
ATF7IP
ATG16L2
ATG4C
ATG5
ATL2
ATM
ATOH7
ATP12A
ATP1A1
ATP1B1
ATP1B3
ATP2B2
ATP2B4
ATP5H
ATP5I
ATP5J2
ATP5O
ATP6AP1L
ATP6V0A1
ATP6V0A4
ATP6V0B
ATP6V0D1
ATP6V0D2
ATP6V0E1
ATP6V1A
ATP6V1B2
ATP6V1C1
ATP6V1E1
ATP6V1E2
ATP6V1G1
ATP6V1H
ATP7A
ATP8A1
ATP9A
ATXN1
ATXN10
ATXN2
ATXN3L
ATXN7
ATXN8OS
AVEN
AVPI1
AXIN1
AXIN2
AXUD1
AZI1
AZIN1
B3GALNT2
B3GALT2
B3GALT5
B3GAT1
B3GNT2
B3GNTL1
B4GALNT3
BAGE
BAGE2
BAI3
BAMBI
BANF2
BANK1
BARHL2
BARX1
BAT2L2
BATF
BATF3
BAX
BAZ1B
BAZ2B
BCAS3
BCAS4
BCL10
BCL11A
BCL11B
BCL2L10
BCL2L14
BCL6
BCL7B
BCL9
BCMO1
BCOR
BDH1
BDNF
BDNFOS
BEAN
BECN1
BEND3
BEND4
BEYLA
BHLHB2
BHLHB3
BHLHE40
BHLHE41
BICD1
BIRC3
BLM
BLOC1S1
BLOC1S3
BLVRB
BMF
BMP10
BMP4
BNC2
BNIP1
BNIP2
BOD1L
BOLA1
BPTF
BRAF
BRI3
BRMS1L
BROX
BSG
BSN
BST2
BTAF1
BTBD16
BTBD8
BTF3
BTG1
BTG2
BTLA
BTN2A3
BTRC
BUB3
C10orf108
C10orf11
C10orf113
C10orf12
C10orf129
C10orf18
C10orf40
C10orf46
C10orf57
C10orf67
C10orf72
C10orf75
C10orf76
C10orf81
C10orf84
C11orf30
C11orf34
C11orf59
C11orf9
C11orf90
C12orf32
C12orf34
C12orf42
C12orf43
C12orf44
C12orf45
C12orf49
C12orf52
C12orf61
C12orf62
C12orf69
C12orf72
C12orf77
C13orf16
C13orf37
C14orf34
C14orf37
C15orf34
C15orf41
C15orf50
C15orf54
C15orf57
C15orf62
C16orf42
C16orf5
C16orf61
C16orf63
C16orf72
C17orf106
C17orf107
C17orf51
C17orf54
C17orf57
C17orf59
C17orf63
C17orf69
C17orf70
C17orf77
C17orf80
C18orf45
C18orf62
C19orf10
C19orf24
C19orf25
C19orf39
C19orf47
C19orf54
C19orf70
C1GALT1
C1orf100
C1orf103
C1orf105
C1orf107
C1orf110
C1orf115
C1orf116
C1orf125
C1orf127
C1orf14
C1orf141
C1orf161
C1orf163
C1orf168
C1orf173
C1orf180
C1orf183
C1orf186
C1orf216
C1orf25
C1orf43
C1orf49
C1orf52
C1orf54
C1orf55
C1orf58
C1orf61
C1orf85
C1orf87
C1orf88
C1orf9
C1orf94
C1QTNF2
C1QTNF8
C1R
C1S
C20orf196
C20orf197
C20orf43
C21orf125
C21orf128
C21orf130
C21orf15
C21orf59
C21orf90
C21orf94
C22orf26
C22orf33
C2CD4B
C2orf18
C2orf29
C2orf34
C2orf44
C2orf48
C2orf51
C2orf61
C2orf67
C2orf73
C2orf86
C3orf1
C3orf17
C3orf21
C3orf43
C3orf52
C3orf59
C3orf65
C3orf67
C3orf75
C4BPA
C4orf43
C4orf49
C5orf22
C5orf24
C5orf28
C5orf32
C5orf38
C5orf41
C5orf42
C5orf43
C5orf47
C5orf49
C5orf51
C6
C6orf105
C6orf106
C6orf145
C6orf155
C6orf167
C6orf195
C6orf211
C6orf223
C6orf81
C7orf10
C7orf20
C7orf25
C7orf30
C7orf55
C7orf57
C7orf59
C7orf65
C7orf69
C7orf71
C8B
C8orf22
C8orf33
C8orf34
C8orf37
C8orf47
C8orf48
C8orf71
C8orf83
C9
C9orf106
C9orf116
C9orf135
C9orf152
C9orf156
C9orf170
C9orf3
C9orf30
C9orf47
C9orf57
C9orf70
C9orf72
C9orf82
C9orf85
C9orf93
C9orf96
CA1
CA10
CA8
CABC1
CABLES1
CABP1
CABP7
CACHD1
CACNA1A
CACNA1C
CACNA1D
CACNA1E
CACNA2D1
CACNA2D3
CACNB2
CACUL1
CADM1
CADM2
CADM3
CALCOCO1
CALM3
CALR
CAMK1
CAMK1D
CAMK4
CAMKK1
CAMSAP1L1
CAND1
CAP2
CAPN10
CAPN13
CAPN2
CAPN5
CAPN8
CAPNS2
CAPSL
CAPZA2
CAPZA3
CARD11
CARM1
CARS
CARTPT
CASC1
CASK
CAT
CBARA1
CBLB
CBLC
CBR3
CBS
CBX4
CBX6
CC2D1B
CC2D2A
CCAR1
CCDC103
CCDC104
CCDC112
CCDC125
CCDC130
CCDC132
CCDC138
CCDC144NL
CCDC151
CCDC3
CCDC33
CCDC43
CCDC51
CCDC54
CCDC55
CCDC60
CCDC67
CCDC75
CCDC76
CCDC77
CCDC83
CCDC85A
CCDC90A
CCDC91
CCDC99
CCL28
CCNB1
CCND2
CCNL1
CCNT1
CCNT2
CCNY
CCNYL1
CCR6
CCRL1
CCRL2
CCT3
CCT5
CCT6B
CCT6P1
CD163
CD163L1
CD164
CD180
CD1C
CD200R1L
CD22
CD244
CD247
CD300C
CD300LB
CD34
CD36
CD47
CD5
CD53
CD55
CD5L
CD63
CD68
CD79B
CD82
CD83
CD97
CDC14A
CDC14C
CDC25B
CDC27
CDC42BPA
CDC42EP3
CDC42EP4
CDC42SE2
CDC7
CDH10
CDH11
CDH13
CDH18
CDH4
CDH7
CDH8
CDH9
CDIP1
CDK13
CDK17
CDK18
CDK19
CDK20
CDK4
CDK5R1
CDK6
CDK7
CDKAL1
CDKL4
CDKN1A
CDKN2B
CDKN2C
CDRT7
CDV3
CDX1
CDYL
CEACAM1
CEBPB
CELF1
CELSR1
CELSR3
CENPC1
CENPE
CENPM
CEP120
CEP135
CEP162
CEP250
CEP350
CEP57
CEP63
CEP70
CEP72
CEP78
CES7
CETN1
CETN3
CFB
CFHR4
CFL1
CGN
CHAC2
CHAF1A
CHD1
CHD2
CHD6
CHD7
CHKA
CHMP4A
CHMP6
CHORDC1
CHRM2
CHRM3
CHRM4
CHRM5
CHRNA9
CHST1
CHST11
CHUK
CIDEC
CIPC
CISD2
CITED4
CIZ1
CLASP2
CLC
CLCA1
CLCA3P
CLCA4
CLCN4
CLCN6
CLCN7
CLDN1
CLDN10
CLDN14
CLEC10A
CLEC11A
CLEC16A
CLEC17A
CLEC1A
CLEC1B
CLEC2L
CLEC3A
CLEC3B
CLEC4D
CLECL1
CLINT1
CLIP4
CLK3
CLN3
CLRN2
CLTA
CLTC
CLYBL
CMAH
CMBL
CMC2
CMPK1
CMPK2
CMTM7
CMTR2
CNGB1
CNNM2
CNOT6
CNPY2
CNR1
CNTN3
CNTN5
CNTN6
CNTNAP4
CNTNAP5
COA7
COBL
COG5
COL11A1
COL12A1
COL22A1
COL24A1
COL28A1
COL2A1
COL5A1
COL6A4P1
COL8A1
COL9A1
COLEC10
COLEC11
COMMD1
COMMD4
COMMD8
COMMD9
COMTD1
COPS4
COPS7A
COQ2
COQ4
CORO2B
CORO6
CORO7
COX6C
CPA2
CPA4
CPEB2
CPEB4
CPM
CPNE2
CPNE3
CPNE8
CPNE9
CPT1A
CR1L
CR2
CRADD
CRB1
CRB2
CRCP
CREB3L2
CREBL2
CREBRF
CREG2
CREM
CRIM1
CRTC2
CRY1
CRYAB
CRYBB2
CRYBB3
CRYZ
CS
CSDE1
CSF1
CSF1R
CSF3
CSMD3
CSNK1D
CSPG4
CSRNP1
CSTB
CTAGE1
CTBS
CTH
CTNNB1
CTNND2
CTNS
CTSA
CTSB
CTSC
CTSD
CTSF
CTSL1
CTTNBP2NL
CUBN
CUL1
CUL4B
CUL5
CUTA
CUTC
CUX1
CWC27
CWH43
CX3CL1
CXCL14
CXCL16
CXCR7
CXorf27
CXorf36
CXorf48
CXXC5
CYB5R1
CYHR1
CYP11B2
CYP1A1
CYP1B1
CYP20A1
CYP2A6
CYP2B7P
CYP2B7P1
CYP2C19
CYP4F22
CYP4Z2P
CYP7A1
CYP7B1
CYR61
CYSLTR2
CYSTM1
CYTH1
CYTH3
D2HGDH
DAAM1
DAB1
DAB2
DACH2
DACT2
DACT3
DAD1
DAD1L
DAGLB
DAOA
DAP
DAP3
DAPL1
DARC
DARS2
DBX1
DCDC1
DCLK1
DCP1B
DCP2
DCPS
DCT
DCTN4
DCTN6
DDAH1
DDI2
DDIT3
DDIT4
DDIT4L
DDR1
DDR2
DDX11
DDX12
DDX18
DDX19A
DDX39
DDX39A
DDX47
DDX5
DDX58
DDX59
DEF8
DEGS1
DEK
DENND1A
DENND1B
DENND2A
DENND2D
DENND3
DENND4B
DENND5B
DENND6A
DEPDC1
DEXI
DFNA5
DGKI
DGUOK
DHDDS
DHDPSL
DHPS
DHX32
DHX35
DHX40
DHX9
DIAPH3
DIMT1
DIMT1L
DIO3OS
DIP2B
DIP2C
DIRAS2
DIRAS3
DIRC1
DISC1
DISC2
DISP1
DKFZp434J0226
DKFZp451A211
DKFZP686I15217
DKK3
DLEC1
DLG1
DLG2
DLGAP2
DLX2
DMD
DMRT1
DMRT2
DMRTA2
DMRTB1
DNAH14
DNAH17
DNAH5
DNAH7
DNAH8
DNAH9
DNAJA4
DNAJB12
DNAJB4
DNAJB6
DNAJB8
DNAJC1
DNAJC13
DNAJC16
DNAJC21
DNAJC25
DNAJC6
DNAJC8
DNASE2
DNER
DNM1L
DNM1P35
DNMBP
DNMT3A
DNTT
DOCK2
DOCK7
DOK5
DOLK
DPH5
DPP10
DPP6
DPY19L1
DPYD
DRAM2
DSCAM
DSCR3
DSCR4
DSCR9
DSP
DSTYK
DTL
DTNBP1
DTWD2
DUS3L
DUSP1
DUSP10
DUSP12
DUSP16
DUSP22
DUSP23
DUSP3
DUSP5
DUSP7
DVL2
DVWA
DYNC1H1
DYNC1I1
DYRK1A
DYRK1B
E2F6
E2F7
EBF1
EBF3
EBNA1BP2
ECE1
EDA
EDAR
EDARADD
EDEM1
EDIL3
EDN1
EDNRB
EEF1A1
EEF2
EEF2K
EEFSEC
EEPD1
EFCAB10
EFCAB13
EFCAB2
EFCAB6
EFEMP2
EFNA5
EFR3A
EGFLAM
EHBP1
EIF1AX
EIF1B
EIF2B2
EIF2C2
EIF2C4
EIF2S3
EIF3A
EIF3B
EIF3H
EIF3K
EIF4B
EIF4E
EIF4G1
EIF5A2
EIF5B
ELAC2
ELAVL2
ELF3
ELF5
ELFN1
ELFN2
ELK3
ELL
ELL2
ELL3
ELOVL2
ELOVL3
ELOVL4
ELOVL5
ELOVL7
ELTD1
EMB
EMC2
EMG1
EMILIN2
EML2
EML4
EMP1
EN2
ENAH
ENC1
ENGASE
ENPP7
EOMES
EP400NL
EPAS1
EPB41L1
EPC1
EPG5
EPHA5
EPHB1
EPHB4
EPHB6
EPRS
EPS15
EPS15L1
EPS8
EPS8L3
EPT1
ERC1
ERC2
ERCC1
ERCC6
ERGIC2
ERMP1
ERP29
ERRFI1
ESCO1
ESM1
ESRRG
ESYT1
ESYT2
ETAA1
ETS1
ETS2
ETV1
ETV6
EVI5
EVI5L
EXD3
EXO1
EXOC2
EXOC4
EXOC6B
EXT1
EYA1
EYA2
F11
F11R
F13A1
F13B
F2R
F3
F5
F7
FABP9
FADS3
FAF1
FAHD1
FAIM3
FAM101A
FAM102A
FAM102B
FAM105A
FAM110B
FAM114A2
FAM116A
FAM118A
FAM123C
FAM124A
FAM126A
FAM129A
FAM133B
FAM134A
FAM134B
FAM135B
FAM136A
FAM13A
FAM13B
FAM151B
FAM155A
FAM160B1
FAM167B
FAM172A
FAM173B
FAM174B
FAM177B
FAM181B
FAM184A
FAM187B
FAM188B
FAM190B
FAM192A
FAM193B
FAM195B
FAM19A3
FAM19A5
FAM200A
FAM20A
FAM20C
FAM212B
FAM214A
FAM21A
FAM21B
FAM21C
FAM222B
FAM26E
FAM27E3
FAM27L
FAM36A
FAM38A
FAM3B
FAM3C
FAM40A
FAM46A
FAM46C
FAM47B
FAM49A
FAM49B
FAM50B
FAM54A
FAM55B
FAM58B
FAM5C
FAM60A
FAM63B
FAM64A
FAM69A
FAM71F1
FAM72A
FAM72D
FAM73B
FAM75A6
FAM76B
FAM78B
FAM7A3
FAM82A1
FAM83G
FAM83H
FAM84A
FAM84B
FAM86A
FAM91A1
FAM92B
FAM96A
FAM98A
FANCA
FANCB
FANCL
FANK1
FARS2
FASLG
FAT1
FAT3
FAT4
FBLN1
FBLN2
FBXL14
FBXL17
FBXL2
FBXL7
FBXO17
FBXO21
FBXO22
FBXO28
FBXO31
FBXO32
FBXO33
FBXO4
FBXO47
FBXO7
FBXW7
FCAMR
FCGR2A
FCHO1
FCMR
FCN1
FDX1L
FDXR
FEM1B
FEM1C
FEZ2
FGD4
FGD6
FGF10
FGF12
FGF14
FGF18
FGF9
FGFR2
FGFR3
FGGY
FGL2
FHL2
FIBCD1
FILIP1
FKBP14
FKBP4
FKBP5
FKBP6
FKBP9L
FKSG73
FLCN
FLG2
FLJ16779
FLJ25363
FLJ33360
FLJ33630
FLJ35776
FLJ36000
FLJ36031
FLJ37543
FLJ40330
FLJ40434
FLJ41484
FLJ42709
FLJ43663
FLJ43860
FLJ45983
FLJ46321
FLRT1
FLVCR1
FMN2
FMO4
FMOD
FMR1
FNBP1
FNBP1L
FNBP4
FNDC5
FNIP1
FNIP2
FNTA
FOLH1
FOLR1
FOSB
FOXC1
FOXD3
FOXF1
FOXF2
FOXJ2
FOXK1
FOXK2
FOXL1
FOXL2
FOXM1
FOXQ1
FOXRED2
FRG1
FRG1B
FRMD4A
FRMD6
FRRS1
FSCB
FSCN1
FSTL4
FTCD
FTH1
FTSJD1
FUBP1
FYB
FZD1
FZD2
FZD8
G0S2
GAA
GAB3
GABARAP
GABARAPL1
GABARAPL3
GABRB3
GABRG3
GAD2
GADD45A
GADD45B
GADD45G
GADL1
GALC
GALNT10
GALNT14
GALNT2
GALNT6
GALNT9
GALNTL1
GAPT
GAS2L3
GAS5
GATA3
GATAD1
GBA1
GBAP1
GBE1
GBP1
GBP4
GBP5
GBP6
GBX1
GCKR
GCLC
GCLM
GCSH
GDA
GDF11
GDF15
GDF6
GDNF
GEM
GEMIN5
GEMIN8
GEMIN8P4
GET4
GFI1
GFRA1
GGA2
GH1
GHITM
GHR
GHRHR
GHRL
GHSR
GIGYF1
GIGYF2
GIPC2
GIPR
GIT2
GJB5
GJC1
GJC3
GJD4
GK
GK5
GKAP1
GKN2
GLA
GLDC
GLI3
GLIS2
GLMN
GLMP
GLOD4
GLP2R
GLS
GLT25D1
GLT6D1
GLYATL2
GLYR1
GMDS
GMNN
GMPPB
GNA13
GNAQ
GNB2
GNG12
GNG4
GNG5
GNLY
GNPDA1
GNS
GOLGA4
GOLGA6B
GOLGA6C
GOLGA6L6
GOLIM4
GOLPH3L
GOLSYN
GOPC
GOT2
GP2
GPAM
GPATCH11
GPATCH2
GPC3
GPC5
GPC6
GPCPD1
GPIHBP1
GPNMB
GPR110
GPR132
GPR137B
GPR151
GPR175
GPR19
GPR37
GPR37L1
GPR4
GPR52
GPR56
GPR6
GPR88
GPR98
GPRC5C
GPRIN2
GPSM2
GPX1
GPX3
GRAMD1B
GRAMD2
GRAMD3
GRB10
GRB2
GREM2
GRHL2
GRID2IP
GRIK1
GRIN2A
GRIP2
GRK5
GRM7
GRN
GRPEL2
GRXCR1
GSDMC
GSG1
GSG1L
GSK3B
GSN
GSR
GSTA2
GSTA3
GSTM5
GSTO1
GSTT1
GSTTP1
GTF2A1
GTF2B
GTF2E1
GTF2H1
GTF3C5
GTPBP1
GTSF1
GTSF1L
GUCA1B
GUCY1A3
GUCY2C
GUCY2D
GUCY2F
GUF1
GUK1
GUSBL2
GUSBP1
GXYLT1
GYLTL1B
GYPC
GZF1
GZMB
H1FNT
H2AFV
H2AFY2
H2AFZ
HABP2
HACE1
HAL
HAO2
HAPLN3
HAS2
HAS2AS
HAUS2
HBP1
HBXIP
HCFC2
HCG4B
HCG4P6
HCN1
HCN4
HDAC11
HDAC4
HDAC5
HDGF
HDGFL1
HDGFRP2
HDHD1A
HEATR1
HEATR6
HEATR7B2
HEG1
HEJ1
HELLS
HELZ
HERC1
HERC3
HES1
HESX1
HEXA
HEXA-AS1
HEXB
HEY1
HEY2
HEYL
HFE2
HFM1
HGF
HHAT
HHIPL2
HHLA3
HIAT1
HIF1A
HILS1
HINFP
HINT1
HIPK3
HIST1H2AL
HIST1H2BE
HIST1H3D
HIST2H2AA4
HIST4H4
HIVEP1
HK1
HK2
HKDC1
HLA-B
HLA-DPB2
HLA-DRB1
HLF
HLX
HMCN1
HMGA2
HMGCR
HMGCS1
HMGN2
HMGXB3
HMHB1
HMOX1
HMP19
HMX1
HN1L
HNF4A
HNRNPA3
HNRNPA3P1
HNRNPD
HNRNPH2
HNRNPH3
HNRNPM
HOGA1
HOMER1
HOMER3
HOOK1
HOXA1
HOXA11-AS
HOXA11AS
HOXA3
HOXA5
HOXB1
HOXB7
HOXB9
HOXC13
HOXC5
HOXD11
HPCAL1
HPN
HPRT1
HPS1
HPS3
HPS5
HPSE
HRASLS
HRNBP3
HS2ST1
HS3ST2
HS3ST3A1
HS6ST3
HSD11B1
HSD17B6
HSD17B7
HSD3B1
HSD3B2
HSDL1
HSF2BP
HSN2
HSP90AB2P
HSP90B3P
HSPA14
HSPB3
HSPB8
HSPBAP1
HSPC159
HSPG2
HTA
HTR1B
HTRA2
HULC
HUS1
HUS1B
HYDIN
ICAM1
ID1
ID2
ID4
IDS
IER3
IER5
IER5L
IFI16
IFI44L
IFNA1
IFNA21
IFNGR2
IFT122
IFT81
IGF2R
IGFBP3
IGFL1
IGSF5
IKZF5
IL12A
IL12RB2
IL15
IL16
IL1RAP
IL1RL2
IL20
IL20RB
IL24
IL28A
IL6R
IL6ST
IL7
IL7R
ILVBL
IMMP1L
IMPA2
IMPG1
INADL
INCENP
INF2
ING1
INHBA
INSC
INSIG1
INSIG2
INSL5
INTS3
INTS6
IP6K1
IPMK
IPO7
IPO8
IPO9
IQCF5
IQGAP2
IQSEC1
IRAK1BP1
IRF2BP2
IRF4
IRF5
IRF9
IRS1
IRS2
IRS4
IRX1
IRX2
IRX4
IRX6
ISL2
ISOC1
ISX
ITGA11
ITGA2
ITGA3
ITGA8
ITGA9
ITGAM
ITGB1
ITGB1BP1
ITGB3BP
ITGB4
ITGB5
ITGB6
ITGB8
ITIH5
ITPKB
ITPR2
ITSN2
IVNS1ABP
JAGN1
JAK1
JARID2
JAZF1
JPH1
JPH3
JTB
JUN
JUND
KANK1
KANK2
KANK4
KANSL1L
KAT5
KATNAL1
KAZ
KBTBD8
KCNA10
KCNA4
KCNA5
KCNAB2
KCNB1
KCNC2
KCND3
KCNG1
KCNH1
KCNH3
KCNH8
KCNIP2
KCNIP3
KCNJ12
KCNJ2
KCNK1
KCNK18
KCNK2
KCNK5
KCNK9
KCNMA1
KCNMB2
KCNMB4
KCNN2
KCNN4
KCNQ2
KCNQ3
KCNQ5
KCNS3
KCNT2
KCNU1
KCTD10
KCTD16
KCTD20
KDM4C
KDM5B
KDM6A
KDM6B
KDR
KHDRBS1
KHDRBS3
KHSRP
KIAA0182
KIAA0196
KIAA0415
KIAA0513
KIAA0528
KIAA0802
KIAA0947
KIAA1009
KIAA1012
KIAA1024
KIAA1217
KIAA1267
KIAA1370
KIAA1377
KIAA1432
KIAA1462
KIAA1467
KIAA1543
KIAA1614
KIAA1632
KIAA1644
KIAA1671
KIAA1715
KIAA1737
KIAA1751
KIAA1804
KIAA1875
KIAA1919
KIF16B
KIF26B
KIF27
KIF2C
KIFAP3
KIFC3
KILLIN
KIRREL
KIRREL3
KIT
KLC2
KLF10
KLF15
KLF4
KLF5
KLF6
KLHDC4
KLHDC7A
KLHL12
KLHL15
KLHL28
KLHL29
KLHL38
KLHL4
KLHL7
KLRB1
KPNA7
KPNB1
KPRP
KRAS
KRT1
KRT18
KRT39
KRT72
KRTAP19-8
KRTAP4-5
KRTAP9-3
KSR1
L1TD1
LACTB2
LAMA1
LAMA2
LAMA5
LAMB1
LAMB3
LAMC1
LAMC2
LAMP1
LAMTOR1
LAMTOR4
LANCL2
LARGE
LARP1
LASP1
LASS1
LASS2
LASS4
LATS2
LBH
LBR
LBXCOR1
LCE2C
LCN8
LDB1
LDB2
LEFTY2
LEPR
LGALS1
LGALS8
LGR4
LHCGR
LHX1
[truncated: 2,224 more rows]
